# Supplementary material for: Geographical Variation in SARS-CoV-2 Transmission Potential in Massachusetts
Source: Epidemiologia (Basel). 2026 Jan 21;7(1):15. doi: 10.3390/epidemiologia7010015 (PMC12922091; doi:10.3390/epidemiologia7010015)
Supplement: Supplementary file 1 [file epidemiologia-07-00015-s001.zip]

Archive with 2 entries (2 files):
- File S1.Rmd
- File S2.r
