# Supplementary material for: Geographical Variation in SARS-CoV-2 Transmission Potential in Massachusetts
Source: Epidemiologia (Basel). 2026 Jan 21;7(1):15. doi: 10.3390/epidemiologia7010015 (PMC12922091; doi:10.3390/epidemiologia7010015)
Supplement: Supplementary file 1 [file epidemiologia-07-00015-s001.zip › File S1.Rmd]

# Data Preparation

Credits: The Massachusetts dataset extraction code in this R Markdown is adapted from the R code written by Dr. Xinyi (Angela) Hua. Dr. Jing Kersey also contributed to Dr. Hua's R code.

Set chunk options to display code in output.

```{r setup, include=FALSE}
knitr::opts_chunk$set(echo = TRUE)
```

Load required packages.

```{r}
pacman::p_load(
  rio,        # For data import/export
  tidyverse,  # For data manipulation and visualization
  EpiEstim,   # For estimating time-varying reproduction numbers
  incidence,  # For handling incidence data
  incidental, # For estimating incidence
  scales,     # For scale functions in ggplot2
  knitr,      # For dynamic report generation
  ggplot2,    # For data visualization
  gridExtra,  # For arranging multiple ggplot objects
  lubridate,  # For date manipulation
  readr,      # For reading rectangular data (csv, tsv, etc.)
  ggpubr,     # For 'ggplot2' based publication ready plots
  numform     # For rounding numbers (e.g., round2)
)
```

Set random seed for reproducibility.

```{r}
set.seed(1234)
```

## Data Import

Import the COVID-19 dataset and its corresponding lookup table into R from the COVID-19 Unified Dataset by Johns Hopkins University Center for Systems Science and Engineering, available in their GitHub repository 'CSSEGISandData'.

```{r}
COVID19_world_data <- rio::import("COVID-19.rds", trust = TRUE)
COVID19_world_data_lookup_table <- rio::import('COVID-19_LUT.csv')
```

## Subsetting Massachusetts Data

Filter the lookup table to retain only rows corresponding to Massachusetts, identified by the ID "US25." Remove the first row if it contains irrelevant information or NA values.

```{r}
US25_list <- COVID19_world_data_lookup_table[startsWith(COVID19_world_data_lookup_table$ID, "US25"),]
US25_list <- US25_list[-1,]
```

Subset the dataset to include only rows where the ID starts with "US25," which represents Massachusetts.

```{r}
COVID19_world_data$ID <- as.character(COVID19_world_data$ID)
COVID19_world_data_US25 <- COVID19_world_data[startsWith(COVID19_world_data$ID, "US25"),]
```

## Extracting Confirmed Cases

Filter the subsetted Massachusetts data to retain only confirmed COVID-19 cases from the Johns Hopkins University (JHU) source.

```{r}
COVID19_world_data_US25_confirmed_JHU <- COVID19_world_data_US25 %>%
  filter(Source == "JHU" & Type == "Confirmed")
```

## Creating County-Specific Dataframes

Create a list of dataframes for each county in Massachusetts based on their specific IDs.

```{r}
ID_vector <- US25_list$ID
county_data <- vector(mode = 'list', length = length(ID_vector))

for(i in seq_along(ID_vector)) {
  ID_specific <- ID_vector[i]
  county_data[[i]] <- COVID19_world_data_US25_confirmed_JHU %>%
    filter(ID == ID_specific) %>%
    select(dates = Date, I = Cases_New)
}
```

## Identifying and Excluding Counties with No Data

Identify counties without any data and exclude them from subsequent analysis.

```{r}
empty_counties <- ID_vector[sapply(county_data, nrow) == 0]

if(length(empty_counties) > 0) {
  cat("Counties with no data:\n")
  print(empty_counties)
}

US25_list_non_empty <- US25_list %>% filter(!(ID %in% c("US25007", "US25019")))
ID_vector_non_empty <- ID_vector[!(ID_vector %in% c("US25007", "US25019"))]
county_data_non_empty <- lapply(ID_vector_non_empty, function(id) {
  COVID19_world_data_US25_confirmed_JHU %>%
    filter(ID == id) %>%
    select(dates = Date, I = Cases_New)
})
```

Counties "US25007" (Dukes) and "US25019" (Nantucket) have no data and are therefore excluded.

## Extracting and Processing County-Level Data

Extract county names from the lookup table, and manually set the first entry in the list to "MA."

```{r}
county_name_list <- US25_list_non_empty$Admin2
county_name_list[1] <- "MA"
```

## Imputing Negative and Zero Values

### Function to Impute Negative Values

```{r}
impute_negative <- function(data_I, start_row_number, filename) {
  
  # View rows that have negative values in the original data
  View(data_I[which(data_I$I < 0),])
  
  # Replace negative values with NA
  data_I$I2 <- replace(data_I$I, which(data_I$I < 0), NA)
  
  # Create a new vector to store cleaned data
  I_clean <- c(data_I$I2)
  a <- length(I_clean)
  
  # Impute NA values using the mean of the surrounding 3 values
  for (i in 4:a) {
    if ((is.na(I_clean[i])) & (i < a - 2)) {
      I_clean[i] <- mean(c(I_clean[(i-3):(i+3)]), na.rm = TRUE)
    } else if ((is.na(I_clean[i])) & (i >= a - 2)) {
      I_clean[i] <- mean(c(I_clean[(i-3):a]), na.rm = TRUE)
    }
  }
  
  # Combine original dataset with cleaned data
  data_clean <- cbind(data_I, I_clean)
  
  # Round up imputed values to the nearest integer
  data_clean$I_clean <- round2(data_clean$I_clean, digits = 0)
  data_clean$I_clean <- as.integer(data_clean$I_clean)
  
  # Select only the date and cleaned data columns
  data_clean <- data_clean[, c(1, 4)]
  colnames(data_clean) <- c("dates", "I")  # Rename columns to "dates" and "I"
  
  # Save the clean data to both CSV and RDS formats
  write.csv(data_clean, paste0(filename, ".csv"), row.names = FALSE)
  saveRDS(data_clean, paste0(filename, ".rds"))
  
  return(data_clean)
}
```

### Function to Impute Zero Values

```{r}
impute_zero <- function(data_I, start_row_number, filename) {
  
  # View rows that have zero values in the original data
  View(data_I[which(data_I$I == 0),])
  
  # Replace zero values with NA
  data_I$I2 <- replace(data_I$I, which(data_I$I == 0), NA)
  
  # Keep original data before the start_row_number
  data_I$I2[c(1:(start_row_number - 1))] <- data_I$I[c(1:(start_row_number - 1))] 
  
  # Create a new vector to store cleaned data
  I_clean <- c(data_I$I2)
  a <- length(I_clean)
  
  # Impute NA values using the mean of the surrounding 3 values
  for (i in 4:a) {
    if ((is.na(I_clean[i])) & (i < a - 2)) {
      I_clean[i] <- mean(c(I_clean[(i-3):(i+3)]), na.rm = TRUE)
    } else if ((is.na(I_clean[i])) & (i >= a - 2)) {
      I_clean[i] <- mean(c(I_clean[(i-3):a]), na.rm = TRUE)
    }
  }
  
  # Combine original dataset with cleaned data
  data_clean <- cbind(data_I, I_clean)
  
  # Round up imputed values to the nearest integer
  data_clean$I_clean <- round2(data_clean$I_clean, digits = 0)
  data_clean$I_clean <- as.integer(data_clean$I_clean)
  
  # Select only the date and cleaned data columns
  data_clean <- data_clean[, c(1, 4)]
  colnames(data_clean) <- c("dates", "I")  # Rename columns to "dates" and "I"
  
  # Save the clean data to both CSV and RDS formats
  write.csv(data_clean, paste0(filename, ".csv"), row.names = FALSE)
  saveRDS(data_clean, paste0(filename, ".rds"))
  
  return(data_clean)
}
```

### Defining the Date Range for Imputation

Select the date and new case count columns from the subsetted Massachusetts data.

```{r}
US25_new_cases <- COVID19_world_data_US25_confirmed_JHU %>%
  select(dates = Date, I = Cases_New)
```

View case counts at the onset of the pandemic.

```{r}
View(US25_new_cases[c(1:50),])
```

The first date in the dataset is 2020-01-22 (Wednesday), and the first reported case in Massachusetts was on 2020-01-29 (Wednesday).

View case counts for the period affected by the weekend effect, where zero cases are reported on weekends.

```{r}
View(US25_new_cases[c(529:899),])
```

During the period from 2021-07-03 (Saturday) to 2022-07-08 (Friday), new cases were reported on weekdays.

View case counts during the weekly reporting phase.

```{r}
View(US25_new_cases[c(900:1143),])
```

During the period from 2022-07-09 (Saturday) to 2023-03-09 (Thursday), new cases were reported once a week. Accordingly, the analysis covers the period from 2020-01-22 (Wednesday), the first date in the dataset, to 2022-07-08 (Friday), the last day before weekly reporting began in Massachusetts.

```{r}
View(US25_new_cases[c(1:899),])
```

### Imputing Negative Values

Apply the impute_negative function to each county's data to correct any negative values. Replace these negative values with imputed values calculated from the surrounding data points. Save the cleaned data for each county.

```{r}
for(i in seq_along(ID_vector_non_empty)) {
  county_ID <- ID_vector_non_empty[i]  # Get the county ID
  county_name <- county_name_list[i]  # Get the corresponding county name
  
  # Construct the filename for saving the imputed data using the county ID and county name
  filename <- paste0(county_ID, "_", county_name, "_ImputedNegative")
  
  # Apply the impute_negative function to the data
  imputed_negative_data <- impute_negative(county_data_non_empty[[i]], 
                                 start_row_number = 1,
                                 filename = filename)
  
  # Subset the data to include only cases up to 2022-07-08 (Friday)
  imputed_negative_data <- imputed_negative_data %>% filter(dates <= as.Date("2022-07-08"))
  
  # Save imputed data to both CSV and RDS formats
  write.csv(imputed_negative_data, paste0(filename, ".csv"), row.names = FALSE)
  saveRDS(imputed_negative_data, paste0(filename, ".rds"))
}
```

### Imputing Zero Values

After imputing the negative values, apply the impute_zero function to each county's data to correct any zero values that might indicate underreporting since the onset of the epidemic. Save the cleaned data for each county.

```{r}
for(i in seq_along(ID_vector_non_empty)) {
  county_ID <- ID_vector_non_empty[i]  # Get the county ID
  county_name <- county_name_list[i]  # Get the corresponding county name
  
  # Load the previously saved imputed negative data for each county
  imputed_negative_data <- readRDS(paste0(county_ID, "_", county_name, "_ImputedNegative.rds"))
  
  # Identify the row number corresponding to 2020-03-06 (Friday)
  start_date_impute_negative <- as.Date("2020-03-06")
  start_row_number <- which(imputed_negative_data$dates >= start_date_impute_negative)[1]
  
  # Construct the filename for saving the imputed data using the county ID and county name
  filename <- paste0(county_ID, "_", county_name, "_ImputedNegative_ImputedZero")
  
  # Apply the impute_zero function to the data starting from 2020-03-06 (Friday)
  imputed_zero_data <- impute_zero(imputed_negative_data,
                                  start_row_number = start_row_number,
                                  filename = filename)
  
  # Save imputed data to both CSV and RDS formats
  write.csv(imputed_zero_data, paste0(filename, ".csv"), row.names = FALSE)
  saveRDS(imputed_zero_data, paste0(filename, ".rds"))
  
  # Save dataframe to R environment
  imputation_dataframe_name <- paste0("imputed_negative_zero_", county_ID, "_", gsub(" ", "_", county_name))
  assign(imputation_dataframe_name, imputed_zero_data, envir = .GlobalEnv)
}
```

# Creating a Map of Massachusetts by Region

Load required packages.

```{r}
knitr::opts_chunk$set(echo = TRUE)
pacman::p_load(
  dplyr, ggplot2, lubridate, mapproj, maps, stringr
)
```

Load Massachusetts map data and combine Dukes and Nantucket counties.

```{r}
MA_map <- map_data("county", "massachusetts") %>%
  mutate(subregion = ifelse(subregion %in% c("dukes", "nantucket"), "Dukes and Nantucket", subregion))
```

Assign counties to regions.

```{r}
MA_map <- MA_map %>%
  mutate(region = case_when(
    subregion == "suffolk" ~ "Boston Region",
    subregion == "essex" ~ "Northeast Region",
    subregion %in% c("barnstable", "bristol", "plymouth", "Dukes and Nantucket") ~ "Southeast Region",
    subregion %in% c("norfolk", "middlesex") ~ "Metro West Region",
    subregion == "worcester" ~ "Central Region",
    subregion %in% c("berkshire", "franklin", "hampshire", "hampden") ~ "Western Region",
    TRUE ~ "Other"
  ))
```

Calculate centroids (average longitude and latitude) for each county.

```{r}
MA_map_centroids <- MA_map %>%
  group_by(subregion) %>%
  summarize(
    long = mean(range(long)),
    lat = mean(range(lat)),
    .groups = 'drop'
  ) %>%
  mutate(subregion = str_to_title(subregion))
```

Create map with region and county labels.

```{r}
plot_MA_map <- ggplot(data = MA_map, aes(x = long, y = lat, group = group, fill = region)) +
  geom_polygon(color = "black") +
  geom_text(
    data = MA_map_centroids,
    aes(x = long, y = lat,
        label = ifelse(subregion == "Dukes And Nantucket",
                       "Dukes~'and'~Nantucket",
                       subregion)),
    size = 3, color = "black", inherit.aes = FALSE, parse = TRUE
  ) +
  scale_fill_manual(values = c(
    "Boston Region" = "#FFDAB9",
    "Northeast Region" = "#FFB6C1",
    "Southeast Region" = "#FFFACD",
    "Metro West Region" = "#C5E1A5",
    "Central Region" = "#AEDFF7",
    "Western Region" = "#D1C4E9"
  )) +
  labs(x = "Longitude", y = "Latitude", fill = " ") +
  theme_bw()

plot_MA_map
```

Save plot as a TIFF file.

```{r}
ggsave(
  filename = "MA_map.tiff",
  plot = plot_MA_map,
  device = "tiff",
  width = 8.5,
  height = 4,
  units = "in",
  dpi = 300
)
```

# Analysis of Statewide Policy Changes on COVID-19 Incident Counts by Region

## Aggregate COVID-19 Case Data by Region

Load custom functions.

```{r}
source('Functions.r')
```

Massachusetts Statewide: Aggregate data for all counties across Massachusetts

```{r}
MA_statewide <- bind_rows(
  imputed_negative_zero_US25001_Barnstable,
  imputed_negative_zero_US25003_Berkshire,
  imputed_negative_zero_US25005_Bristol,
  imputed_negative_zero_US25009_Essex,
  imputed_negative_zero_US25011_Franklin,
  imputed_negative_zero_US25013_Hampden,
  imputed_negative_zero_US25015_Hampshire,
  imputed_negative_zero_US25017_Middlesex,
  imputed_negative_zero_US25021_Norfolk,
  imputed_negative_zero_US25023_Plymouth,
  imputed_negative_zero_US25025_Suffolk,
  imputed_negative_zero_US25027_Worcester,
  imputed_negative_zero_US25901_Dukes_and_Nantucket
) %>%
  group_by(dates) %>%
  summarise(I = sum(I))
```

Boston Region: Aggregate data for Suffolk County

```{r}
Boston_region <- imputed_negative_zero_US25025_Suffolk %>%
  group_by(dates) %>%
  summarise(I = sum(I))
```

Northeast Region: Aggregate data for Essex County

```{r}
Northeast_region <- imputed_negative_zero_US25009_Essex %>%
  group_by(dates) %>%
  summarise(I = sum(I))
```

Southeast Region: Aggregate data for Barnstable, Bristol, Plymouth, and Dukes and Nantucket Counties

```{r}
Southeast_region <- bind_rows(
  imputed_negative_zero_US25001_Barnstable,
  imputed_negative_zero_US25005_Bristol,
  imputed_negative_zero_US25023_Plymouth,
  imputed_negative_zero_US25901_Dukes_and_Nantucket
) %>%
  group_by(dates) %>%
  summarise(I = sum(I))
```

Metro West Region: Aggregate data for Norfolk and Middlesex Counties

```{r}
Metro_West_region <- bind_rows(
  imputed_negative_zero_US25021_Norfolk,
  imputed_negative_zero_US25017_Middlesex
) %>%
  group_by(dates) %>%
  summarise(I = sum(I))
```

Central Region: Aggregate data for Worcester County

```{r}
Central_region <- imputed_negative_zero_US25027_Worcester %>%
  group_by(dates) %>%
  summarise(I = sum(I))
```

Western Region: Aggregate data for Berkshire, Franklin, Hampden, and Hampshire Counties

```{r}
Western_region <- bind_rows(
  imputed_negative_zero_US25003_Berkshire,
  imputed_negative_zero_US25011_Franklin,
  imputed_negative_zero_US25013_Hampden,
  imputed_negative_zero_US25015_Hampshire
) %>%
  group_by(dates) %>%
  summarise(I = sum(I))
```

Massachusetts Statewide Sensitivity Analysis: Aggregate data for all counties across Massachusetts for sensitivity analysis

```{r}
MA_statewide_sensitivity_analysis_1 <- bind_rows(
  imputed_negative_zero_US25001_Barnstable,
  imputed_negative_zero_US25003_Berkshire,
  imputed_negative_zero_US25005_Bristol,
  imputed_negative_zero_US25009_Essex,
  imputed_negative_zero_US25011_Franklin,
  imputed_negative_zero_US25013_Hampden,
  imputed_negative_zero_US25015_Hampshire,
  imputed_negative_zero_US25017_Middlesex,
  imputed_negative_zero_US25021_Norfolk,
  imputed_negative_zero_US25023_Plymouth,
  imputed_negative_zero_US25025_Suffolk,
  imputed_negative_zero_US25027_Worcester,
  imputed_negative_zero_US25901_Dukes_and_Nantucket
) %>%
  group_by(dates) %>%
  summarise(I = sum(I))

MA_statewide_sensitivity_analysis_2 <- bind_rows(
  imputed_negative_zero_US25001_Barnstable,
  imputed_negative_zero_US25003_Berkshire,
  imputed_negative_zero_US25005_Bristol,
  imputed_negative_zero_US25009_Essex,
  imputed_negative_zero_US25011_Franklin,
  imputed_negative_zero_US25013_Hampden,
  imputed_negative_zero_US25015_Hampshire,
  imputed_negative_zero_US25017_Middlesex,
  imputed_negative_zero_US25021_Norfolk,
  imputed_negative_zero_US25023_Plymouth,
  imputed_negative_zero_US25025_Suffolk,
  imputed_negative_zero_US25027_Worcester,
  imputed_negative_zero_US25901_Dukes_and_Nantucket
) %>%
  group_by(dates) %>%
  summarise(I = sum(I))

MA_statewide_sensitivity_analysis_3 <- bind_rows(
  imputed_negative_zero_US25001_Barnstable,
  imputed_negative_zero_US25003_Berkshire,
  imputed_negative_zero_US25005_Bristol,
  imputed_negative_zero_US25009_Essex,
  imputed_negative_zero_US25011_Franklin,
  imputed_negative_zero_US25013_Hampden,
  imputed_negative_zero_US25015_Hampshire,
  imputed_negative_zero_US25017_Middlesex,
  imputed_negative_zero_US25021_Norfolk,
  imputed_negative_zero_US25023_Plymouth,
  imputed_negative_zero_US25025_Suffolk,
  imputed_negative_zero_US25027_Worcester,
  imputed_negative_zero_US25901_Dukes_and_Nantucket
) %>%
  group_by(dates) %>%
  summarise(I = sum(I))
```

## Massachusetts Statewide

Set prefix for output filenames.

```{r}
prefix <- "MA_statewide"
```

### Incidence Model

Display COVID-19 delay distribution.

```{r}
View(covid_delay_dist)
```

Record start time of incidence model fitting process.

```{r}
start_time <- Sys.time()
```

Fit incidence model using reported (imputed) case counts and COVID-19 delay distribution.

```{r}
MA_statewide_model <- fit_incidence(
  reported = MA_statewide$I,
  delay_dist = covid_delay_dist$case,
  dof_grid = seq(6, 40, 2)
)
```

Record end time of fitting process and print elapsed time.

```{r}
end_time <- Sys.time()
print(end_time - start_time)
```

Save fitted incidence model to an RDS file.

```{r}
saveRDS(MA_statewide_model, paste0(prefix, "_model.rds"))
```

Save 'Isamps' matrix (fitted incidence samples) to a CSV file.

```{r}
write.csv(MA_statewide_model$Isamps, paste0(prefix, "_model_Isamps.csv"), row.names = FALSE)
```

Extract median and 95% CrI from the deconvoluted samples.

```{r}
sample0_median_cri <- deconvoluted_sample_median_cri(
  model = MA_statewide_model,
  MA_statewide
)
```

Simulate 10 hypothetical case time series using a scaled incidence model

```{r}
m0 <- multiplier_process(
  model = MA_statewide_model,
  multiplier = 4,
  num_hypothetical_time_series = 10
)
```

### 7-Day Sliding Window Rt

Record start time of Rt estimation process.

```{r}
start_time <- Sys.time()
```

Estimate Rt using a 7-day sliding window with Omicron-specific parameters.

```{r}
r_m0 <- sliding_window_Rt(
  sample0_median_cri,
  m0 = m0,
  mean_si = 2.9,
  std_si = 1.64
)
```

Record end time of Rt estimation process and print elapsed time.

```{r}
end_time <- Sys.time()
print(end_time - start_time)
```

Save Rt estimation results to an RDS file.

```{r}
saveRDS(r_m0, paste0(prefix, "_model_r_m0.rds"))
```

Record start time of the posterior extraction process.

```{r}
start_time <- Sys.time()
```

Extract 10 samples from the posterior distribution of 10,000 Rt time series.

```{r}
sample_r_m0_df <- posterior_distribution_extraction(
  sample0_median_cri,
  r_m0 = r_m0,
  n = 10
)
```

Record end time of posterior extraction process and print elapsed time.

```{r}
end_time <- Sys.time()
print(end_time - start_time)
```

Save extracted Rt samples to an RDS file.

```{r}
saveRDS(sample_r_m0_df, paste0(prefix, "_model_sample_r_m0_df.rds"))
```

### 3-Panel Plot of Case Counts and Rt Estimates

Define date range and x-axis breaks.

```{r}
start_date_3_panel_plot <- as.Date("2020-01-01")
end_date_3_panel_plot   <- as.Date("2022-07-31")
breaks <- seq(as.Date("2020-01-01"), as.Date("2022-07-01"), by = "3 months")
```

Helper function to set theme for plots:

```{r}
plot_set_theme <- function() {
  theme_classic() +
    theme(
    axis.text.x = element_text(size = 12),
    axis.text.y = element_text(size = 12)
    )
}
```

Plot 1: Observed Case Counts (grey points) and Deconvoluted Case Counts (black line)

```{r}
plot_case_counts <- ggplot() +
  geom_point(
    data = MA_statewide,
    aes(x = dates, y = I),
    shape = 3, color = "grey"
  ) +
  geom_line(
    data = sample0_median_cri,
    aes(x = dates, y = median),
    color = 'black'
  ) +
  scale_x_date(
    breaks = breaks,
    labels = date_format("%b\n%Y"),
    limits = c(start_date_3_panel_plot, end_date_3_panel_plot)
  ) +
  labs(
    y = "Case Counts",
    x = "Date"
  ) +
  plot_set_theme()
```

Plot 2: Estimated New Infections

```{r}
m0_median_cri <- plot_infection_count(m0, MA_statewide)  # Function to generate median and 95% CrI for estimated infections

plot_estimated_infections <- ggplot(m0_median_cri) +
  geom_line(
    aes(x = dates, y = median),
    color = 'black'
  ) +
  geom_ribbon(
    aes(x = dates, ymin = lower, ymax = upper),
    linetype = 2,
    alpha = 0.2
  ) +
  scale_x_date(
    limits = c(start_date_3_panel_plot, end_date_3_panel_plot),
    breaks = breaks,
    labels = date_format("%b\n%Y")
  ) +
  labs(
    y = "Estimated No.\nof Infections",
    x = "Estimated Date of Infection"
  ) +
  plot_set_theme()
```

Plot 3: Rt

```{r}
plot_Rt <- ggplot(sample_r_m0_df, aes(x = dates, y = median)) +
  geom_line(
    color = "black"
  ) +
  geom_ribbon(
    aes(x = dates, ymin = lower, ymax = upper),
    alpha = 0.2
  ) +
  geom_hline(
    yintercept = 1,
    linetype = 2
  ) +
  scale_x_date(
    limits = c(start_date_3_panel_plot, end_date_3_panel_plot),
    breaks = breaks,
    labels = date_format("%b\n%Y")
  ) +
  scale_y_continuous(
    limits = c(0, 2)
  ) +
  labs(
    y = expression(R[t]),
    x = "Estimated Date of Infection"
  ) +
  plot_set_theme()
```

Display plots.

```{r}
grid::grid.newpage()
grid::grid.draw(rbind(
  ggplotGrob(plot_case_counts),
  ggplotGrob(plot_estimated_infections),
  ggplotGrob(plot_Rt)
))
```

Save plots as a TIFF file.

```{r}
tiff(
  filename = paste0(prefix, "_plot_3_panel_case_counts_Rt.tiff"),
  width = 10,
  height = 12,
  units = "in",
  res = 300
)
grid::grid.newpage()
grid::grid.draw(rbind(
  ggplotGrob(plot_case_counts),
  ggplotGrob(plot_estimated_infections),
  ggplotGrob(plot_Rt)
))
dev.off()
```

### Policy Change Rt

Define date range for Rt estimation.

```{r}
start_date_policy_change_Rt <- as.Date("2020-01-22")  # The first date in the JHU dataset is 2020-01-22
end_date_policy_change_Rt   <- as.Date("2020-12-31")  # The analysis was concluded on 2020-12-31 to ensure the time frame predominantly reflects the transmission dynamics before the widespread distribution of COVID-19 vaccines, which became available in the United States on 2020-12-14.
```

Define dates for major policy changes.

```{r}
policy_change_date <- as.Date(c(
  "2020-03-15", "2020-05-06", "2020-05-18", 
  "2020-06-08", "2020-07-06", "2020-08-01", "2020-11-06"
))
```

Calculate the number of days since the estimation start date for each policy change.

```{r}
policy_change_number_of_days <- as.integer(
  policy_change_date - start_date_policy_change_Rt + 1
)
```

Define time windows for Rt estimation between policy changes.

```{r}
t_start <- c(2, policy_change_number_of_days)  # The start of each window: begins on day 2 and includes the day of each policy change
t_end <- c(policy_change_number_of_days - 1, as.integer(end_date_policy_change_Rt - start_date_policy_change_Rt + 1))  # The end of each window: one day before each policy change or the last day of analysis
```

Record start time of Rt estimation process.

```{r}
start_time <- Sys.time()
```

Estimate Rt for each time window using a sample-based approach. The estimation uses a mean serial interval of 2.9 days and a standard deviation of 1.64 days. 10 iterations are performed to increase robustness.

```{r}
sample_pcr_m0_df <- policy_change_Rt1(
  t_start = t_start,
  t_end = t_end,
  m0 = m0,
  sample0_median_cri = sample0_median_cri,
  n = 10,
  mean_si = 2.9,
  std_si = 1.64
)
```

Record end time of Rt estimation process and print elapsed time.

```{r}
end_time <- Sys.time()
print(end_time - start_time)
```

Save Rt estimation results to an RDS file.

```{r}
saveRDS(sample_pcr_m0_df, paste0(prefix, "_model_sample_pcr_m0_df.rds"))
```

Convert results to long format.

```{r}
sample_pcr_m0_df2long <- policy_change_Rt2(
  sample0_median_cri,
  sample_pcr_m0_df
)
```

Save long-format results to an RDS file.

```{r}
saveRDS(sample_pcr_m0_df2long, paste0(prefix, "_model_sample_pcr_m0_df2long.rds"))
```

Create a dataframe to store dates and labels for policy change events.

```{r}
policy_change_df <- data.frame(
  date = policy_change_date,
  y = c(1.8, 0.2, 1.8, 0.2, 1.8, 0.2, 1.8),
  event = c("A", "B", "C", "D", "E", "F", "G")
)
```

Plot estimated Rt over time with 95% CrI and policy change annotations.

```{r}
plot_policy_change_Rt <- ggplot(
  sample_pcr_m0_df2long,
  aes(x = dates, y = median, group = time_window)
  ) +
  geom_line(color = "black") +
  geom_ribbon(
    aes(ymin = lower, ymax = upper),
    alpha = 0.2
  ) +
  geom_hline(
    yintercept = 1,
    linetype = 2,
    color = "red"
  ) +
  geom_vline(
    xintercept = policy_change_df$date,
    color = "blue",
    linetype = "dotted"
  ) +
  annotate(
    geom = "label",
    x = policy_change_df$date,
    y = policy_change_df$y,
    label = policy_change_df$event,
    size = 4,
    fontface = "bold",
    color = "blue") +
  scale_x_date(
    limits = as.Date(c("2020-01-01", "2020-12-31")),
    breaks = seq(
      as.Date("2020-01-01"),
      as.Date("2020-12-01"),
      by = "1 month"
    ),
    labels = scales::date_format("%b")
  ) +
  scale_y_continuous(limits = c(0, 2)) +
  labs(
    x = "Estimated Date of Infection (2020)",
    y = bquote(Policy ~ Change ~ R[t])
  ) +
  ggtitle("Massachusetts Statewide") +
  theme_classic() +
  theme(
    axis.title.x = element_text(size = 12),
    axis.title.y = element_text(size = 12),
    axis.text.x = element_text(size = 10),
    axis.text.y = element_text(size = 12)
  )

plot_policy_change_Rt
```

Save plot as a TIFF file.

```{r}
tiff(
  paste0(prefix, "_policy_change_Rt.tiff"),
  width = 5,
  height = 4,
  units = "in",
  res = 300
)
print(plot_policy_change_Rt)
dev.off()
```

### Median Percentage Change in Rt with 95% CrI by Policy Change

Calculate median percentage change in Rt with 95% CrI for each policy change.

```{r}
policy_change_Rt_list <- percentage_change_policy_change_Rt1(sample_pcr_m0_df)
sample_percentage_change_list <- percentage_change_policy_change_Rt2(policy_change_Rt_list)
policy_change_Rt_df <- as.data.frame(percentage_change_policy_change_Rt3(policy_change_Rt_list))
```

Create a dataframe to store results.

```{r}
Rt_percentage_change_df <- data.frame(
  change = policy_change_Rt_list$change_summary$change,
  median = policy_change_Rt_df$median,
  lower_cri = policy_change_Rt_df$lower_cri,
  upper_cri = policy_change_Rt_df$upper_cri
)
colnames(Rt_percentage_change_df) <- c("change", "median", "lower_cri", "upper_cri")
Rt_percentage_change_df <- cbind(region = prefix, Rt_percentage_change_df)
```

Define descriptive labels for each policy change.

```{r}
percentage_change_policy_change_labels <- c(
  "1" = "School Closure and Gathering Restrictions",
  "2" = "Mask Mandate",
  "3" = "Re-opening (Phase 1)",
  "4" = "Re-opening (Phase 2)",
  "5" = "Re-opening (Phase 3)",
  "6" = "Travel and Quarantine Requirements",
  "7" = "Curfew and Gathering Restrictions"
)
```

Assign descriptive labels to 'change' column values.

```{r}
Rt_percentage_change_df$change <- factor(Rt_percentage_change_df$change, labels = percentage_change_policy_change_labels)
```

Save policy change results to an RDS file.

```{r}
saveRDS(policy_change_Rt_list, paste0(prefix, "_model_sample_pcr_m0_df2long.rds"))
```

Save dataframe to a CSV file.

```{r}
write.csv(
  Rt_percentage_change_df,
  paste0(prefix, "_percentage_change_policy_change.csv"),
  row.names = FALSE
)
```

Save dataframe to R environment.

```{r}
percentage_change_policy_change_dataframe_name <- paste0("percentage_change_policy_change_", prefix)
assign(percentage_change_policy_change_dataframe_name, Rt_percentage_change_df, envir = .GlobalEnv)
```

Create a forest plot for median Rt percentage change with 95% CrI.

```{r}
plot_Rt_percentage_change <- ggplot(Rt_percentage_change_df, aes(
  x = median,
  y = fct_rev(change),
  xmin = lower_cri,
  xmax = upper_cri
)) +
  geom_pointrange() +
  geom_vline(xintercept = 0, linetype = "dashed", color = "red") +
  xlim(-50, 50) +
  labs(
    title = "Massachusetts Statewide",
    x = "Percentage Change in Rt",
    y = "Policy Change"
  ) +
  theme_bw() +
  theme(
    axis.title.x = element_text(size = 12),
    axis.title.y = element_text(size = 12),
    axis.text.x = element_text(size = 9),
    axis.text.y = element_text(size = 9)
  ) +
  scale_y_discrete(labels = function(x) str_wrap(x, width = 20))
```

Display plot.

```{r}
plot_Rt_percentage_change
```

Save plot as a TIFF file.

```{r}
tiff(
  paste0(prefix, "_percentage_change_policy_change_Rt.tiff"),
  width = 5,
  height = 4,
  units = "in",
  res = 300
)
print(plot_Rt_percentage_change)
dev.off()
```

## Boston Region

Note: Use the same set of code as for Massachusetts Statewide but replace MA_statewide with Boston_region.

Set prefix for output filenames.

```{r}
prefix <- "Boston_region"
```

### Incidence Model

Display COVID-19 delay distribution.

```{r}
View(covid_delay_dist)
```

Record start time of incidence model fitting process.

```{r}
start_time <- Sys.time()
```

Fit incidence model using reported (imputed) case counts and COVID-19 delay distribution.

```{r}
Boston_region_model <- fit_incidence(
  reported = Boston_region$I,
  delay_dist = covid_delay_dist$case,
  dof_grid = seq(6, 40, 2)
)
```

Record end time of fitting process and print elapsed time.

```{r}
end_time <- Sys.time()
print(end_time - start_time)
```

Save fitted incidence model to an RDS file.

```{r}
saveRDS(Boston_region_model, paste0(prefix, "_model.rds"))
```

Save 'Isamps' matrix (fitted incidence samples) to a CSV file.

```{r}
write.csv(Boston_region_model$Isamps, paste0(prefix, "_model_Isamps.csv"), row.names = FALSE)
```

Extract median and 95% CrI from the deconvoluted samples.

```{r}
sample0_median_cri <- deconvoluted_sample_median_cri(
  model = Boston_region_model,
  Boston_region
)
```

Simulate 10 hypothetical case time series using a scaled incidence model

```{r}
m0 <- multiplier_process(
  model = Boston_region_model,
  multiplier = 4,
  num_hypothetical_time_series = 10
)
```

### 7-Day Sliding Window Rt

Record start time of Rt estimation process.

```{r}
start_time <- Sys.time()
```

Estimate Rt using a 7-day sliding window with Omicron-specific parameters.

```{r}
r_m0 <- sliding_window_Rt(
  sample0_median_cri,
  m0 = m0,
  mean_si = 2.9,
  std_si = 1.64
)
```

Record end time of Rt estimation process and print elapsed time.

```{r}
end_time <- Sys.time()
print(end_time - start_time)
```

Save Rt estimation results to an RDS file.

```{r}
saveRDS(r_m0, paste0(prefix, "_model_r_m0.rds"))
```

Record start time of the posterior extraction process.

```{r}
start_time <- Sys.time()
```

Extract 10 samples from the posterior distribution of 10,000 Rt time series.

```{r}
sample_r_m0_df <- posterior_distribution_extraction(
  sample0_median_cri,
  r_m0 = r_m0,
  n = 10
)
```

Record end time of posterior extraction process and print elapsed time.

```{r}
end_time <- Sys.time()
print(end_time - start_time)
```

Save extracted Rt samples to an RDS file.

```{r}
saveRDS(sample_r_m0_df, paste0(prefix, "_model_sample_r_m0_df.rds"))
```

### 3-Panel Plot of Case Counts and Rt Estimates

Define date range and x-axis breaks.

```{r}
start_date_3_panel_plot <- as.Date("2020-01-01")
end_date_3_panel_plot   <- as.Date("2022-07-31")
breaks <- seq(as.Date("2020-01-01"), as.Date("2022-07-01"), by = "3 months")
```

Helper function to set theme for plots:

```{r}
plot_set_theme <- function() {
  theme_classic() +
    theme(
    axis.text.x = element_text(size = 12),
    axis.text.y = element_text(size = 12)
    )
}
```

Plot 1: Observed Case Counts (grey points) and Deconvoluted Case Counts (black line)

```{r}
plot_case_counts <- ggplot() +
  geom_point(
    data = Boston_region,
    aes(x = dates, y = I),
    shape = 3, color = "grey"
  ) +
  geom_line(
    data = sample0_median_cri,
    aes(x = dates, y = median),
    color = 'black'
  ) +
  scale_x_date(
    breaks = breaks,
    labels = date_format("%b\n%Y"),
    limits = c(start_date_3_panel_plot, end_date_3_panel_plot)
  ) +
  labs(
    y = "Case Counts",
    x = "Date"
  ) +
  plot_set_theme()
```

Plot 2: Estimated New Infections

```{r}
m0_median_cri <- plot_infection_count(m0, Boston_region)  # Function to generate median and 95% CrI for estimated infections

plot_estimated_infections <- ggplot(m0_median_cri) +
  geom_line(
    aes(x = dates, y = median),
    color = 'black'
  ) +
  geom_ribbon(
    aes(x = dates, ymin = lower, ymax = upper),
    linetype = 2,
    alpha = 0.2
  ) +
  scale_x_date(
    limits = c(start_date_3_panel_plot, end_date_3_panel_plot),
    breaks = breaks,
    labels = date_format("%b\n%Y")
  ) +
  labs(
    y = "Estimated No.\nof Infections",
    x = "Estimated Date of Infection"
  ) +
  plot_set_theme()
```

Plot 3: Rt

```{r}
plot_Rt <- ggplot(sample_r_m0_df, aes(x = dates, y = median)) +
  geom_line(
    color = "black"
  ) +
  geom_ribbon(
    aes(x = dates, ymin = lower, ymax = upper),
    alpha = 0.2
  ) +
  geom_hline(
    yintercept = 1,
    linetype = 2
  ) +
  scale_x_date(
    limits = c(start_date_3_panel_plot, end_date_3_panel_plot),
    breaks = breaks,
    labels = date_format("%b\n%Y")
  ) +
  scale_y_continuous(
    limits = c(0, 2)
  ) +
  labs(
    y = expression(R[t]),
    x = "Estimated Date of Infection"
  ) +
  plot_set_theme()
```

Display plots.

```{r}
grid::grid.newpage()
grid::grid.draw(rbind(
  ggplotGrob(plot_case_counts),
  ggplotGrob(plot_estimated_infections),
  ggplotGrob(plot_Rt)
))
```

Save plots as a TIFF file.

```{r}
tiff(
  filename = paste0(prefix, "_plot_3_panel_case_counts_Rt.tiff"),
  width = 10,
  height = 12,
  units = "in",
  res = 300
)
grid::grid.newpage()
grid::grid.draw(rbind(
  ggplotGrob(plot_case_counts),
  ggplotGrob(plot_estimated_infections),
  ggplotGrob(plot_Rt)
))
dev.off()
```

### Policy Change Rt

Define date range for Rt estimation.

```{r}
start_date_policy_change_Rt <- as.Date("2020-01-22")  # The first date in the JHU dataset is 2020-01-22
end_date_policy_change_Rt   <- as.Date("2020-12-31")  # The analysis was concluded on 2020-12-31 to ensure the time frame predominantly reflects the transmission dynamics before the widespread distribution of COVID-19 vaccines, which became available in the United States on 2020-12-14.
```

Define dates for major policy changes.

```{r}
policy_change_date <- as.Date(c(
  "2020-03-15", "2020-05-06", "2020-05-18", 
  "2020-06-08", "2020-07-06", "2020-08-01", "2020-11-06"
))
```

Calculate the number of days since the estimation start date for each policy change.

```{r}
policy_change_number_of_days <- as.integer(
  policy_change_date - start_date_policy_change_Rt + 1
)
```

Define time windows for Rt estimation between policy changes.

```{r}
t_start <- c(2, policy_change_number_of_days)  # The start of each window: begins on day 2 and includes the day of each policy change
t_end <- c(policy_change_number_of_days - 1, as.integer(end_date_policy_change_Rt - start_date_policy_change_Rt + 1))  # The end of each window: one day before each policy change or the last day of analysis
```

Record start time of Rt estimation process.

```{r}
start_time <- Sys.time()
```

Estimate Rt for each time window using a sample-based approach. The estimation uses a mean serial interval of 2.9 days and a standard deviation of 1.64 days. 10 iterations are performed to increase robustness.

```{r}
sample_pcr_m0_df <- policy_change_Rt1(
  t_start = t_start,
  t_end = t_end,
  m0 = m0,
  sample0_median_cri = sample0_median_cri,
  n = 10,
  mean_si = 2.9,
  std_si = 1.64
)
```

Record end time of Rt estimation process and print elapsed time.

```{r}
end_time <- Sys.time()
print(end_time - start_time)
```

Save Rt estimation results to an RDS file.

```{r}
saveRDS(sample_pcr_m0_df, paste0(prefix, "_model_sample_pcr_m0_df.rds"))
```

Convert results to long format.

```{r}
sample_pcr_m0_df2long <- policy_change_Rt2(
  sample0_median_cri,
  sample_pcr_m0_df
)
```

Save long-format results to an RDS file.

```{r}
saveRDS(sample_pcr_m0_df2long, paste0(prefix, "_model_sample_pcr_m0_df2long.rds"))
```

Create a dataframe to store dates and labels for policy change events.

```{r}
policy_change_df <- data.frame(
  date = policy_change_date,
  y = c(1.8, 0.2, 1.8, 0.2, 1.8, 0.2, 1.8),
  event = c("A", "B", "C", "D", "E", "F", "G")
)
```

Plot estimated Rt over time with 95% CrI and policy change annotations.

```{r}
plot_policy_change_Rt <- ggplot(
  sample_pcr_m0_df2long,
  aes(x = dates, y = median, group = time_window)
  ) +
  geom_line(color = "black") +
  geom_ribbon(
    aes(ymin = lower, ymax = upper),
    alpha = 0.2
  ) +
  geom_hline(
    yintercept = 1,
    linetype = 2,
    color = "red"
  ) +
  geom_vline(
    xintercept = policy_change_df$date,
    color = "blue",
    linetype = "dotted"
  ) +
  annotate(
    geom = "label",
    x = policy_change_df$date,
    y = policy_change_df$y,
    label = policy_change_df$event,
    size = 4,
    fontface = "bold",
    color = "blue") +
  scale_x_date(
    limits = as.Date(c("2020-01-01", "2020-12-31")),
    breaks = seq(
      as.Date("2020-01-01"),
      as.Date("2020-12-01"),
      by = "1 month"
    ),
    labels = scales::date_format("%b")
  ) +
  scale_y_continuous(limits = c(0, 2)) +
  labs(
    x = "Estimated Date of Infection (2020)",
    y = bquote(Policy ~ Change ~ R[t])
  ) +
  ggtitle("Boston Region") +
  theme_classic() +
  theme(
    axis.title.x = element_text(size = 12),
    axis.title.y = element_text(size = 12),
    axis.text.x = element_text(size = 10),
    axis.text.y = element_text(size = 12)
  )

plot_policy_change_Rt
```

Save plot as a TIFF file.

```{r}
tiff(
  paste0(prefix, "_policy_change_Rt.tiff"),
  width = 5,
  height = 4,
  units = "in",
  res = 300
)
print(plot_policy_change_Rt)
dev.off()
```

### Median Percentage Change in Rt with 95% CrI by Policy Change

Calculate median percentage change in Rt with 95% CrI for each policy change.

```{r}
policy_change_Rt_list <- percentage_change_policy_change_Rt1(sample_pcr_m0_df)
sample_percentage_change_list <- percentage_change_policy_change_Rt2(policy_change_Rt_list)
policy_change_Rt_df <- as.data.frame(percentage_change_policy_change_Rt3(policy_change_Rt_list))
```

Create a dataframe to store results.

```{r}
Rt_percentage_change_df <- data.frame(
  change = policy_change_Rt_list$change_summary$change,
  median = policy_change_Rt_df$median,
  lower_cri = policy_change_Rt_df$lower_cri,
  upper_cri = policy_change_Rt_df$upper_cri
)
colnames(Rt_percentage_change_df) <- c("change", "median", "lower_cri", "upper_cri")
Rt_percentage_change_df <- cbind(region = prefix, Rt_percentage_change_df)
```

Define descriptive labels for each policy change.

```{r}
percentage_change_policy_change_labels <- c(
  "1" = "School Closure and Gathering Restrictions",
  "2" = "Mask Mandate",
  "3" = "Re-opening (Phase 1)",
  "4" = "Re-opening (Phase 2)",
  "5" = "Re-opening (Phase 3)",
  "6" = "Travel and Quarantine Requirements",
  "7" = "Curfew and Gathering Restrictions"
)
```

Assign descriptive labels to 'change' column values.

```{r}
Rt_percentage_change_df$change <- factor(Rt_percentage_change_df$change, labels = percentage_change_policy_change_labels)
```

Save policy change results to an RDS file.

```{r}
saveRDS(policy_change_Rt_list, paste0(prefix, "_model_sample_pcr_m0_df2long.rds"))
```

Save dataframe to a CSV file.

```{r}
write.csv(
  Rt_percentage_change_df,
  paste0(prefix, "_percentage_change_policy_change.csv"),
  row.names = FALSE
)
```

Save dataframe to R environment.

```{r}
percentage_change_policy_change_dataframe_name <- paste0("percentage_change_policy_change_", prefix)
assign(percentage_change_policy_change_dataframe_name, Rt_percentage_change_df, envir = .GlobalEnv)
```

Create a forest plot for median Rt percentage change with 95% CrI.

```{r}
plot_Rt_percentage_change <- ggplot(Rt_percentage_change_df, aes(
  x = median,
  y = fct_rev(change),
  xmin = lower_cri,
  xmax = upper_cri
)) +
  geom_pointrange() +
  geom_vline(xintercept = 0, linetype = "dashed", color = "red") +
  xlim(-50, 50) +
  labs(
    title = "Boston Region",
    x = "Percentage Change in Rt",
    y = "Policy Change"
  ) +
  theme_bw() +
  theme(
    axis.title.x = element_text(size = 12),
    axis.title.y = element_text(size = 12),
    axis.text.x = element_text(size = 9),
    axis.text.y = element_text(size = 9)
  ) +
  scale_y_discrete(labels = function(x) str_wrap(x, width = 20))
```

Display plot.

```{r}
plot_Rt_percentage_change
```

Save plot as a TIFF file.

```{r}
tiff(
  paste0(prefix, "_percentage_change_policy_change_Rt.tiff"),
  width = 5,
  height = 4,
  units = "in",
  res = 300
)
print(plot_Rt_percentage_change)
dev.off()
```

## Northeast Region

Note: Use the same set of code as for Massachusetts Statewide but replace MA_statewide with Northeast_region.

Set prefix for output filenames.

```{r}
prefix <- "Northeast_region"
```

### Incidence Model

Display COVID-19 delay distribution.

```{r}
View(covid_delay_dist)
```

Record start time of incidence model fitting process.

```{r}
start_time <- Sys.time()
```

Fit incidence model using reported (imputed) case counts and COVID-19 delay distribution.

```{r}
Northeast_region_model <- fit_incidence(
  reported = Northeast_region$I,
  delay_dist = covid_delay_dist$case,
  dof_grid = seq(6, 40, 2)
)
```

Record end time of fitting process and print elapsed time.

```{r}
end_time <- Sys.time()
print(end_time - start_time)
```

Save fitted incidence model to an RDS file.

```{r}
saveRDS(Northeast_region_model, paste0(prefix, "_model.rds"))
```

Save 'Isamps' matrix (fitted incidence samples) to a CSV file.

```{r}
write.csv(Northeast_region_model$Isamps, paste0(prefix, "_model_Isamps.csv"), row.names = FALSE)
```

Extract median and 95% CrI from the deconvoluted samples.

```{r}
sample0_median_cri <- deconvoluted_sample_median_cri(
  model = Northeast_region_model,
  Northeast_region
)
```

Simulate 10 hypothetical case time series using a scaled incidence model

```{r}
m0 <- multiplier_process(
  model = Northeast_region_model,
  multiplier = 4,
  num_hypothetical_time_series = 10
)
```

### 7-Day Sliding Window Rt

Record start time of Rt estimation process.

```{r}
start_time <- Sys.time()
```

Estimate Rt using a 7-day sliding window with Omicron-specific parameters.

```{r}
r_m0 <- sliding_window_Rt(
  sample0_median_cri,
  m0 = m0,
  mean_si = 2.9,
  std_si = 1.64
)
```

Record end time of Rt estimation process and print elapsed time.

```{r}
end_time <- Sys.time()
print(end_time - start_time)
```

Save Rt estimation results to an RDS file.

```{r}
saveRDS(r_m0, paste0(prefix, "_model_r_m0.rds"))
```

Record start time of the posterior extraction process.

```{r}
start_time <- Sys.time()
```

Extract 10 samples from the posterior distribution of 10,000 Rt time series.

```{r}
sample_r_m0_df <- posterior_distribution_extraction(
  sample0_median_cri,
  r_m0 = r_m0,
  n = 10
)
```

Record end time of posterior extraction process and print elapsed time.

```{r}
end_time <- Sys.time()
print(end_time - start_time)
```

Save extracted Rt samples to an RDS file.

```{r}
saveRDS(sample_r_m0_df, paste0(prefix, "_model_sample_r_m0_df.rds"))
```

### 3-Panel Plot of Case Counts and Rt Estimates

Define date range and x-axis breaks.

```{r}
start_date_3_panel_plot <- as.Date("2020-01-01")
end_date_3_panel_plot   <- as.Date("2022-07-31")
breaks <- seq(as.Date("2020-01-01"), as.Date("2022-07-01"), by = "3 months")
```

Helper function to set theme for plots:

```{r}
plot_set_theme <- function() {
  theme_classic() +
    theme(
    axis.text.x = element_text(size = 12),
    axis.text.y = element_text(size = 12)
    )
}
```

Plot 1: Observed Case Counts (grey points) and Deconvoluted Case Counts (black line)

```{r}
plot_case_counts <- ggplot() +
  geom_point(
    data = Northeast_region,
    aes(x = dates, y = I),
    shape = 3, color = "grey"
  ) +
  geom_line(
    data = sample0_median_cri,
    aes(x = dates, y = median),
    color = 'black'
  ) +
  scale_x_date(
    breaks = breaks,
    labels = date_format("%b\n%Y"),
    limits = c(start_date_3_panel_plot, end_date_3_panel_plot)
  ) +
  labs(
    y = "Case Counts",
    x = "Date"
  ) +
  plot_set_theme()
```

Plot 2: Estimated New Infections

```{r}
m0_median_cri <- plot_infection_count(m0, Northeast_region)  # Function to generate median and 95% CrI for estimated infections

plot_estimated_infections <- ggplot(m0_median_cri) +
  geom_line(
    aes(x = dates, y = median),
    color = 'black'
  ) +
  geom_ribbon(
    aes(x = dates, ymin = lower, ymax = upper),
    linetype = 2,
    alpha = 0.2
  ) +
  scale_x_date(
    limits = c(start_date_3_panel_plot, end_date_3_panel_plot),
    breaks = breaks,
    labels = date_format("%b\n%Y")
  ) +
  labs(
    y = "Estimated No.\nof Infections",
    x = "Estimated Date of Infection"
  ) +
  plot_set_theme()
```

Plot 3: Rt

```{r}
plot_Rt <- ggplot(sample_r_m0_df, aes(x = dates, y = median)) +
  geom_line(
    color = "black"
  ) +
  geom_ribbon(
    aes(x = dates, ymin = lower, ymax = upper),
    alpha = 0.2
  ) +
  geom_hline(
    yintercept = 1,
    linetype = 2
  ) +
  scale_x_date(
    limits = c(start_date_3_panel_plot, end_date_3_panel_plot),
    breaks = breaks,
    labels = date_format("%b\n%Y")
  ) +
  scale_y_continuous(
    limits = c(0, 2)
  ) +
  labs(
    y = expression(R[t]),
    x = "Estimated Date of Infection"
  ) +
  plot_set_theme()
```

Display plots.

```{r}
grid::grid.newpage()
grid::grid.draw(rbind(
  ggplotGrob(plot_case_counts),
  ggplotGrob(plot_estimated_infections),
  ggplotGrob(plot_Rt)
))
```

Save plots as a TIFF file.

```{r}
tiff(
  filename = paste0(prefix, "_plot_3_panel_case_counts_Rt.tiff"),
  width = 10,
  height = 12,
  units = "in",
  res = 300
)
grid::grid.newpage()
grid::grid.draw(rbind(
  ggplotGrob(plot_case_counts),
  ggplotGrob(plot_estimated_infections),
  ggplotGrob(plot_Rt)
))
dev.off()
```

### Policy Change Rt

Define date range for Rt estimation.

```{r}
start_date_policy_change_Rt <- as.Date("2020-01-22")  # The first date in the JHU dataset is 2020-01-22
end_date_policy_change_Rt   <- as.Date("2020-12-31")  # The analysis was concluded on 2020-12-31 to ensure the time frame predominantly reflects the transmission dynamics before the widespread distribution of COVID-19 vaccines, which became available in the United States on 2020-12-14.
```

Define dates for major policy changes.

```{r}
policy_change_date <- as.Date(c(
  "2020-03-15", "2020-05-06", "2020-05-18", 
  "2020-06-08", "2020-07-06", "2020-08-01", "2020-11-06"
))
```

Calculate the number of days since the estimation start date for each policy change.

```{r}
policy_change_number_of_days <- as.integer(
  policy_change_date - start_date_policy_change_Rt + 1
)
```

Define time windows for Rt estimation between policy changes.

```{r}
t_start <- c(2, policy_change_number_of_days)  # The start of each window: begins on day 2 and includes the day of each policy change
t_end <- c(policy_change_number_of_days - 1, as.integer(end_date_policy_change_Rt - start_date_policy_change_Rt + 1))  # The end of each window: one day before each policy change or the last day of analysis
```

Record start time of Rt estimation process.

```{r}
start_time <- Sys.time()
```

Estimate Rt for each time window using a sample-based approach. The estimation uses a mean serial interval of 2.9 days and a standard deviation of 1.64 days. 10 iterations are performed to increase robustness.

```{r}
sample_pcr_m0_df <- policy_change_Rt1(
  t_start = t_start,
  t_end = t_end,
  m0 = m0,
  sample0_median_cri = sample0_median_cri,
  n = 10,
  mean_si = 2.9,
  std_si = 1.64
)
```

Record end time of Rt estimation process and print elapsed time.

```{r}
end_time <- Sys.time()
print(end_time - start_time)
```

Save Rt estimation results to an RDS file.

```{r}
saveRDS(sample_pcr_m0_df, paste0(prefix, "_model_sample_pcr_m0_df.rds"))
```

Convert results to long format.

```{r}
sample_pcr_m0_df2long <- policy_change_Rt2(
  sample0_median_cri,
  sample_pcr_m0_df
)
```

Save long-format results to an RDS file.

```{r}
saveRDS(sample_pcr_m0_df2long, paste0(prefix, "_model_sample_pcr_m0_df2long.rds"))
```

Create a dataframe to store dates and labels for policy change events.

```{r}
policy_change_df <- data.frame(
  date = policy_change_date,
  y = c(1.8, 0.2, 1.8, 0.2, 1.8, 0.2, 1.8),
  event = c("A", "B", "C", "D", "E", "F", "G")
)
```

Plot estimated Rt over time with 95% CrI and policy change annotations.

```{r}
plot_policy_change_Rt <- ggplot(
  sample_pcr_m0_df2long,
  aes(x = dates, y = median, group = time_window)
  ) +
  geom_line(color = "black") +
  geom_ribbon(
    aes(ymin = lower, ymax = upper),
    alpha = 0.2
  ) +
  geom_hline(
    yintercept = 1,
    linetype = 2,
    color = "red"
  ) +
  geom_vline(
    xintercept = policy_change_df$date,
    color = "blue",
    linetype = "dotted"
  ) +
  annotate(
    geom = "label",
    x = policy_change_df$date,
    y = policy_change_df$y,
    label = policy_change_df$event,
    size = 4,
    fontface = "bold",
    color = "blue") +
  scale_x_date(
    limits = as.Date(c("2020-01-01", "2020-12-31")),
    breaks = seq(
      as.Date("2020-01-01"),
      as.Date("2020-12-01"),
      by = "1 month"
    ),
    labels = scales::date_format("%b")
  ) +
  scale_y_continuous(limits = c(0, 2)) +
  labs(
    x = "Estimated Date of Infection (2020)",
    y = bquote(Policy ~ Change ~ R[t])
  ) +
  ggtitle("Northeast Region") +
  theme_classic() +
  theme(
    axis.title.x = element_text(size = 12),
    axis.title.y = element_text(size = 12),
    axis.text.x = element_text(size = 10),
    axis.text.y = element_text(size = 12)
  )

plot_policy_change_Rt
```

Save plot as a TIFF file.

```{r}
tiff(
  paste0(prefix, "_policy_change_Rt.tiff"),
  width = 5,
  height = 4,
  units = "in",
  res = 300
)
print(plot_policy_change_Rt)
dev.off()
```

### Median Percentage Change in Rt with 95% CrI by Policy Change

Calculate median percentage change in Rt with 95% CrI for each policy change.

```{r}
policy_change_Rt_list <- percentage_change_policy_change_Rt1(sample_pcr_m0_df)
sample_percentage_change_list <- percentage_change_policy_change_Rt2(policy_change_Rt_list)
policy_change_Rt_df <- as.data.frame(percentage_change_policy_change_Rt3(policy_change_Rt_list))
```

Create a dataframe to store results.

```{r}
Rt_percentage_change_df <- data.frame(
  change = policy_change_Rt_list$change_summary$change,
  median = policy_change_Rt_df$median,
  lower_cri = policy_change_Rt_df$lower_cri,
  upper_cri = policy_change_Rt_df$upper_cri
)
colnames(Rt_percentage_change_df) <- c("change", "median", "lower_cri", "upper_cri")
Rt_percentage_change_df <- cbind(region = prefix, Rt_percentage_change_df)
```

Define descriptive labels for each policy change.

```{r}
percentage_change_policy_change_labels <- c(
  "1" = "School Closure and Gathering Restrictions",
  "2" = "Mask Mandate",
  "3" = "Re-opening (Phase 1)",
  "4" = "Re-opening (Phase 2)",
  "5" = "Re-opening (Phase 3)",
  "6" = "Travel and Quarantine Requirements",
  "7" = "Curfew and Gathering Restrictions"
)
```

Assign descriptive labels to 'change' column values.

```{r}
Rt_percentage_change_df$change <- factor(Rt_percentage_change_df$change, labels = percentage_change_policy_change_labels)
```

Save policy change results to an RDS file.

```{r}
saveRDS(policy_change_Rt_list, paste0(prefix, "_model_sample_pcr_m0_df2long.rds"))
```

Save dataframe to a CSV file.

```{r}
write.csv(
  Rt_percentage_change_df,
  paste0(prefix, "_percentage_change_policy_change.csv"),
  row.names = FALSE
)
```

Save dataframe to R environment.

```{r}
percentage_change_policy_change_dataframe_name <- paste0("percentage_change_policy_change_", prefix)
assign(percentage_change_policy_change_dataframe_name, Rt_percentage_change_df, envir = .GlobalEnv)
```

Create a forest plot for median Rt percentage change with 95% CrI.

```{r}
plot_Rt_percentage_change <- ggplot(Rt_percentage_change_df, aes(
  x = median,
  y = fct_rev(change),
  xmin = lower_cri,
  xmax = upper_cri
)) +
  geom_pointrange() +
  geom_vline(xintercept = 0, linetype = "dashed", color = "red") +
  xlim(-50, 50) +
  labs(
    title = "Northeast Region",
    x = "Percentage Change in Rt",
    y = "Policy Change"
  ) +
  theme_bw() +
  theme(
    axis.title.x = element_text(size = 12),
    axis.title.y = element_text(size = 12),
    axis.text.x = element_text(size = 9),
    axis.text.y = element_text(size = 9)
  ) +
  scale_y_discrete(labels = function(x) str_wrap(x, width = 20))
```

Display plot.

```{r}
plot_Rt_percentage_change
```

Save plot as a TIFF file.

```{r}
tiff(
  paste0(prefix, "_percentage_change_policy_change_Rt.tiff"),
  width = 5,
  height = 4,
  units = "in",
  res = 300
)
print(plot_Rt_percentage_change)
dev.off()
```

## Southeast Region

Note: Use the same set of code as for Massachusetts Statewide but replace MA_statewide with Southeast_region.

Set prefix for output filenames.

```{r}
prefix <- "Southeast_region"
```

### Incidence Model

Display COVID-19 delay distribution.

```{r}
View(covid_delay_dist)
```

Record start time of incidence model fitting process.

```{r}
start_time <- Sys.time()
```

Fit incidence model using reported (imputed) case counts and COVID-19 delay distribution.

```{r}
Southeast_region_model <- fit_incidence(
  reported = Southeast_region$I,
  delay_dist = covid_delay_dist$case,
  dof_grid = seq(6, 40, 2)
)
```

Record end time of fitting process and print elapsed time.

```{r}
end_time <- Sys.time()
print(end_time - start_time)
```

Save fitted incidence model to an RDS file.

```{r}
saveRDS(Southeast_region_model, paste0(prefix, "_model.rds"))
```

Save 'Isamps' matrix (fitted incidence samples) to a CSV file.

```{r}
write.csv(Southeast_region_model$Isamps, paste0(prefix, "_model_Isamps.csv"), row.names = FALSE)
```

Extract median and 95% CrI from the deconvoluted samples.

```{r}
sample0_median_cri <- deconvoluted_sample_median_cri(
  model = Southeast_region_model,
  Southeast_region
)
```

Simulate 10 hypothetical case time series using a scaled incidence model

```{r}
m0 <- multiplier_process(
  model = Southeast_region_model,
  multiplier = 4,
  num_hypothetical_time_series = 10
)
```

### 7-Day Sliding Window Rt

Record start time of Rt estimation process.

```{r}
start_time <- Sys.time()
```

Estimate Rt using a 7-day sliding window with Omicron-specific parameters.

```{r}
r_m0 <- sliding_window_Rt(
  sample0_median_cri,
  m0 = m0,
  mean_si = 2.9,
  std_si = 1.64
)
```

Record end time of Rt estimation process and print elapsed time.

```{r}
end_time <- Sys.time()
print(end_time - start_time)
```

Save Rt estimation results to an RDS file.

```{r}
saveRDS(r_m0, paste0(prefix, "_model_r_m0.rds"))
```

Record start time of the posterior extraction process.

```{r}
start_time <- Sys.time()
```

Extract 10 samples from the posterior distribution of 10,000 Rt time series.

```{r}
sample_r_m0_df <- posterior_distribution_extraction(
  sample0_median_cri,
  r_m0 = r_m0,
  n = 10
)
```

Record end time of posterior extraction process and print elapsed time.

```{r}
end_time <- Sys.time()
print(end_time - start_time)
```

Save extracted Rt samples to an RDS file.

```{r}
saveRDS(sample_r_m0_df, paste0(prefix, "_model_sample_r_m0_df.rds"))
```

### 3-Panel Plot of Case Counts and Rt Estimates

Define date range and x-axis breaks.

```{r}
start_date_3_panel_plot <- as.Date("2020-01-01")
end_date_3_panel_plot   <- as.Date("2022-07-31")
breaks <- seq(as.Date("2020-01-01"), as.Date("2022-07-01"), by = "3 months")
```

Helper function to set theme for plots:

```{r}
plot_set_theme <- function() {
  theme_classic() +
    theme(
    axis.text.x = element_text(size = 12),
    axis.text.y = element_text(size = 12)
    )
}
```

Plot 1: Observed Case Counts (grey points) and Deconvoluted Case Counts (black line)

```{r}
plot_case_counts <- ggplot() +
  geom_point(
    data = Southeast_region,
    aes(x = dates, y = I),
    shape = 3, color = "grey"
  ) +
  geom_line(
    data = sample0_median_cri,
    aes(x = dates, y = median),
    color = 'black'
  ) +
  scale_x_date(
    breaks = breaks,
    labels = date_format("%b\n%Y"),
    limits = c(start_date_3_panel_plot, end_date_3_panel_plot)
  ) +
  labs(
    y = "Case Counts",
    x = "Date"
  ) +
  plot_set_theme()
```

Plot 2: Estimated New Infections

```{r}
m0_median_cri <- plot_infection_count(m0, Southeast_region)  # Function to generate median and 95% CrI for estimated infections

plot_estimated_infections <- ggplot(m0_median_cri) +
  geom_line(
    aes(x = dates, y = median),
    color = 'black'
  ) +
  geom_ribbon(
    aes(x = dates, ymin = lower, ymax = upper),
    linetype = 2,
    alpha = 0.2
  ) +
  scale_x_date(
    limits = c(start_date_3_panel_plot, end_date_3_panel_plot),
    breaks = breaks,
    labels = date_format("%b\n%Y")
  ) +
  labs(
    y = "Estimated No.\nof Infections",
    x = "Estimated Date of Infection"
  ) +
  plot_set_theme()
```

Plot 3: Rt

```{r}
plot_Rt <- ggplot(sample_r_m0_df, aes(x = dates, y = median)) +
  geom_line(
    color = "black"
  ) +
  geom_ribbon(
    aes(x = dates, ymin = lower, ymax = upper),
    alpha = 0.2
  ) +
  geom_hline(
    yintercept = 1,
    linetype = 2
  ) +
  scale_x_date(
    limits = c(start_date_3_panel_plot, end_date_3_panel_plot),
    breaks = breaks,
    labels = date_format("%b\n%Y")
  ) +
  scale_y_continuous(
    limits = c(0, 2)
  ) +
  labs(
    y = expression(R[t]),
    x = "Estimated Date of Infection"
  ) +
  plot_set_theme()
```

Display plots.

```{r}
grid::grid.newpage()
grid::grid.draw(rbind(
  ggplotGrob(plot_case_counts),
  ggplotGrob(plot_estimated_infections),
  ggplotGrob(plot_Rt)
))
```

Save plots as a TIFF file.

```{r}
tiff(
  filename = paste0(prefix, "_plot_3_panel_case_counts_Rt.tiff"),
  width = 10,
  height = 12,
  units = "in",
  res = 300
)
grid::grid.newpage()
grid::grid.draw(rbind(
  ggplotGrob(plot_case_counts),
  ggplotGrob(plot_estimated_infections),
  ggplotGrob(plot_Rt)
))
dev.off()
```

### Policy Change Rt

Define date range for Rt estimation.

```{r}
start_date_policy_change_Rt <- as.Date("2020-01-22")  # The first date in the JHU dataset is 2020-01-22
end_date_policy_change_Rt   <- as.Date("2020-12-31")  # The analysis was concluded on 2020-12-31 to ensure the time frame predominantly reflects the transmission dynamics before the widespread distribution of COVID-19 vaccines, which became available in the United States on 2020-12-14.
```

Define dates for major policy changes.

```{r}
policy_change_date <- as.Date(c(
  "2020-03-15", "2020-05-06", "2020-05-18", 
  "2020-06-08", "2020-07-06", "2020-08-01", "2020-11-06"
))
```

Calculate the number of days since the estimation start date for each policy change.

```{r}
policy_change_number_of_days <- as.integer(
  policy_change_date - start_date_policy_change_Rt + 1
)
```

Define time windows for Rt estimation between policy changes.

```{r}
t_start <- c(2, policy_change_number_of_days)  # The start of each window: begins on day 2 and includes the day of each policy change
t_end <- c(policy_change_number_of_days - 1, as.integer(end_date_policy_change_Rt - start_date_policy_change_Rt + 1))  # The end of each window: one day before each policy change or the last day of analysis
```

Record start time of Rt estimation process.

```{r}
start_time <- Sys.time()
```

Estimate Rt for each time window using a sample-based approach. The estimation uses a mean serial interval of 2.9 days and a standard deviation of 1.64 days. 10 iterations are performed to increase robustness.

```{r}
sample_pcr_m0_df <- policy_change_Rt1(
  t_start = t_start,
  t_end = t_end,
  m0 = m0,
  sample0_median_cri = sample0_median_cri,
  n = 10,
  mean_si = 2.9,
  std_si = 1.64
)
```

Record end time of Rt estimation process and print elapsed time.

```{r}
end_time <- Sys.time()
print(end_time - start_time)
```

Save Rt estimation results to an RDS file.

```{r}
saveRDS(sample_pcr_m0_df, paste0(prefix, "_model_sample_pcr_m0_df.rds"))
```

Convert results to long format.

```{r}
sample_pcr_m0_df2long <- policy_change_Rt2(
  sample0_median_cri,
  sample_pcr_m0_df
)
```

Save long-format results to an RDS file.

```{r}
saveRDS(sample_pcr_m0_df2long, paste0(prefix, "_model_sample_pcr_m0_df2long.rds"))
```

Create a dataframe to store dates and labels for policy change events.

```{r}
policy_change_df <- data.frame(
  date = policy_change_date,
  y = c(1.8, 0.2, 1.8, 0.2, 1.8, 0.2, 1.8),
  event = c("A", "B", "C", "D", "E", "F", "G")
)
```

Plot estimated Rt over time with 95% CrI and policy change annotations.

```{r}
plot_policy_change_Rt <- ggplot(
  sample_pcr_m0_df2long,
  aes(x = dates, y = median, group = time_window)
  ) +
  geom_line(color = "black") +
  geom_ribbon(
    aes(ymin = lower, ymax = upper),
    alpha = 0.2
  ) +
  geom_hline(
    yintercept = 1,
    linetype = 2,
    color = "red"
  ) +
  geom_vline(
    xintercept = policy_change_df$date,
    color = "blue",
    linetype = "dotted"
  ) +
  annotate(
    geom = "label",
    x = policy_change_df$date,
    y = policy_change_df$y,
    label = policy_change_df$event,
    size = 4,
    fontface = "bold",
    color = "blue") +
  scale_x_date(
    limits = as.Date(c("2020-01-01", "2020-12-31")),
    breaks = seq(
      as.Date("2020-01-01"),
      as.Date("2020-12-01"),
      by = "1 month"
    ),
    labels = scales::date_format("%b")
  ) +
  scale_y_continuous(limits = c(0, 2)) +
  labs(
    x = "Estimated Date of Infection (2020)",
    y = bquote(Policy ~ Change ~ R[t])
  ) +
  ggtitle("Southeast Region") +
  theme_classic() +
  theme(
    axis.title.x = element_text(size = 12),
    axis.title.y = element_text(size = 12),
    axis.text.x = element_text(size = 10),
    axis.text.y = element_text(size = 12)
  )

plot_policy_change_Rt
```

Save plot as a TIFF file.

```{r}
tiff(
  paste0(prefix, "_policy_change_Rt.tiff"),
  width = 5,
  height = 4,
  units = "in",
  res = 300
)
print(plot_policy_change_Rt)
dev.off()
```

### Median Percentage Change in Rt with 95% CrI by Policy Change

Calculate median percentage change in Rt with 95% CrI for each policy change.

```{r}
policy_change_Rt_list <- percentage_change_policy_change_Rt1(sample_pcr_m0_df)
sample_percentage_change_list <- percentage_change_policy_change_Rt2(policy_change_Rt_list)
policy_change_Rt_df <- as.data.frame(percentage_change_policy_change_Rt3(policy_change_Rt_list))
```

Create a dataframe to store results.

```{r}
Rt_percentage_change_df <- data.frame(
  change = policy_change_Rt_list$change_summary$change,
  median = policy_change_Rt_df$median,
  lower_cri = policy_change_Rt_df$lower_cri,
  upper_cri = policy_change_Rt_df$upper_cri
)
colnames(Rt_percentage_change_df) <- c("change", "median", "lower_cri", "upper_cri")
Rt_percentage_change_df <- cbind(region = prefix, Rt_percentage_change_df)
```

Define descriptive labels for each policy change.

```{r}
percentage_change_policy_change_labels <- c(
  "1" = "School Closure and Gathering Restrictions",
  "2" = "Mask Mandate",
  "3" = "Re-opening (Phase 1)",
  "4" = "Re-opening (Phase 2)",
  "5" = "Re-opening (Phase 3)",
  "6" = "Travel and Quarantine Requirements",
  "7" = "Curfew and Gathering Restrictions"
)
```

Assign descriptive labels to 'change' column values.

```{r}
Rt_percentage_change_df$change <- factor(Rt_percentage_change_df$change, labels = percentage_change_policy_change_labels)
```

Save policy change results to an RDS file.

```{r}
saveRDS(policy_change_Rt_list, paste0(prefix, "_model_sample_pcr_m0_df2long.rds"))
```

Save dataframe to a CSV file.

```{r}
write.csv(
  Rt_percentage_change_df,
  paste0(prefix, "_percentage_change_policy_change.csv"),
  row.names = FALSE
)
```

Save dataframe to R environment.

```{r}
percentage_change_policy_change_dataframe_name <- paste0("percentage_change_policy_change_", prefix)
assign(percentage_change_policy_change_dataframe_name, Rt_percentage_change_df, envir = .GlobalEnv)
```

Create a forest plot for median Rt percentage change with 95% CrI.

```{r}
plot_Rt_percentage_change <- ggplot(Rt_percentage_change_df, aes(
  x = median,
  y = fct_rev(change),
  xmin = lower_cri,
  xmax = upper_cri
)) +
  geom_pointrange() +
  geom_vline(xintercept = 0, linetype = "dashed", color = "red") +
  xlim(-50, 50) +
  labs(
    title = "Southeast Region",
    x = "Percentage Change in Rt",
    y = "Policy Change"
  ) +
  theme_bw() +
  theme(
    axis.title.x = element_text(size = 12),
    axis.title.y = element_text(size = 12),
    axis.text.x = element_text(size = 9),
    axis.text.y = element_text(size = 9)
  ) +
  scale_y_discrete(labels = function(x) str_wrap(x, width = 20))
```

Display plot.

```{r}
plot_Rt_percentage_change
```

Save plot as a TIFF file.

```{r}
tiff(
  paste0(prefix, "_percentage_change_policy_change_Rt.tiff"),
  width = 5,
  height = 4,
  units = "in",
  res = 300
)
print(plot_Rt_percentage_change)
dev.off()
```

## Metro West Region

Note: Use the same set of code as for Massachusetts Statewide but replace MA_statewide with Metro_West_region.

Set prefix for output filenames.

```{r}
prefix <- "Metro_West_region"
```

### Incidence Model

Display COVID-19 delay distribution.

```{r}
View(covid_delay_dist)
```

Record start time of incidence model fitting process.

```{r}
start_time <- Sys.time()
```

Fit incidence model using reported (imputed) case counts and COVID-19 delay distribution.

```{r}
Metro_West_region_model <- fit_incidence(
  reported = Metro_West_region$I,
  delay_dist = covid_delay_dist$case,
  dof_grid = seq(6, 40, 2)
)
```

Record end time of fitting process and print elapsed time.

```{r}
end_time <- Sys.time()
print(end_time - start_time)
```

Save fitted incidence model to an RDS file.

```{r}
saveRDS(Metro_West_region_model, paste0(prefix, "_model.rds"))
```

Save 'Isamps' matrix (fitted incidence samples) to a CSV file.

```{r}
write.csv(Metro_West_region_model$Isamps, paste0(prefix, "_model_Isamps.csv"), row.names = FALSE)
```

Extract median and 95% CrI from the deconvoluted samples.

```{r}
sample0_median_cri <- deconvoluted_sample_median_cri(
  model = Metro_West_region_model,
  Metro_West_region
)
```

Simulate 10 hypothetical case time series using a scaled incidence model

```{r}
m0 <- multiplier_process(
  model = Metro_West_region_model,
  multiplier = 4,
  num_hypothetical_time_series = 10
)
```

### 7-Day Sliding Window Rt

Record start time of Rt estimation process.

```{r}
start_time <- Sys.time()
```

Estimate Rt using a 7-day sliding window with Omicron-specific parameters.

```{r}
r_m0 <- sliding_window_Rt(
  sample0_median_cri,
  m0 = m0,
  mean_si = 2.9,
  std_si = 1.64
)
```

Record end time of Rt estimation process and print elapsed time.

```{r}
end_time <- Sys.time()
print(end_time - start_time)
```

Save Rt estimation results to an RDS file.

```{r}
saveRDS(r_m0, paste0(prefix, "_model_r_m0.rds"))
```

Record start time of the posterior extraction process.

```{r}
start_time <- Sys.time()
```

Extract 10 samples from the posterior distribution of 10,000 Rt time series.

```{r}
sample_r_m0_df <- posterior_distribution_extraction(
  sample0_median_cri,
  r_m0 = r_m0,
  n = 10
)
```

Record end time of posterior extraction process and print elapsed time.

```{r}
end_time <- Sys.time()
print(end_time - start_time)
```

Save extracted Rt samples to an RDS file.

```{r}
saveRDS(sample_r_m0_df, paste0(prefix, "_model_sample_r_m0_df.rds"))
```

### 3-Panel Plot of Case Counts and Rt Estimates

Define date range and x-axis breaks.

```{r}
start_date_3_panel_plot <- as.Date("2020-01-01")
end_date_3_panel_plot   <- as.Date("2022-07-31")
breaks <- seq(as.Date("2020-01-01"), as.Date("2022-07-01"), by = "3 months")
```

Helper function to set theme for plots:

```{r}
plot_set_theme <- function() {
  theme_classic() +
    theme(
    axis.text.x = element_text(size = 12),
    axis.text.y = element_text(size = 12)
    )
}
```

Plot 1: Observed Case Counts (grey points) and Deconvoluted Case Counts (black line)

```{r}
plot_case_counts <- ggplot() +
  geom_point(
    data = Metro_West_region,
    aes(x = dates, y = I),
    shape = 3, color = "grey"
  ) +
  geom_line(
    data = sample0_median_cri,
    aes(x = dates, y = median),
    color = 'black'
  ) +
  scale_x_date(
    breaks = breaks,
    labels = date_format("%b\n%Y"),
    limits = c(start_date_3_panel_plot, end_date_3_panel_plot)
  ) +
  labs(
    y = "Case Counts",
    x = "Date"
  ) +
  plot_set_theme()
```

Plot 2: Estimated New Infections

```{r}
m0_median_cri <- plot_infection_count(m0, Metro_West_region)  # Function to generate median and 95% CrI for estimated infections

plot_estimated_infections <- ggplot(m0_median_cri) +
  geom_line(
    aes(x = dates, y = median),
    color = 'black'
  ) +
  geom_ribbon(
    aes(x = dates, ymin = lower, ymax = upper),
    linetype = 2,
    alpha = 0.2
  ) +
  scale_x_date(
    limits = c(start_date_3_panel_plot, end_date_3_panel_plot),
    breaks = breaks,
    labels = date_format("%b\n%Y")
  ) +
  labs(
    y = "Estimated No.\nof Infections",
    x = "Estimated Date of Infection"
  ) +
  plot_set_theme()
```

Plot 3: Rt

```{r}
plot_Rt <- ggplot(sample_r_m0_df, aes(x = dates, y = median)) +
  geom_line(
    color = "black"
  ) +
  geom_ribbon(
    aes(x = dates, ymin = lower, ymax = upper),
    alpha = 0.2
  ) +
  geom_hline(
    yintercept = 1,
    linetype = 2
  ) +
  scale_x_date(
    limits = c(start_date_3_panel_plot, end_date_3_panel_plot),
    breaks = breaks,
    labels = date_format("%b\n%Y")
  ) +
  scale_y_continuous(
    limits = c(0, 2)
  ) +
  labs(
    y = expression(R[t]),
    x = "Estimated Date of Infection"
  ) +
  plot_set_theme()
```

Display plots.

```{r}
grid::grid.newpage()
grid::grid.draw(rbind(
  ggplotGrob(plot_case_counts),
  ggplotGrob(plot_estimated_infections),
  ggplotGrob(plot_Rt)
))
```

Save plots as a TIFF file.

```{r}
tiff(
  filename = paste0(prefix, "_plot_3_panel_case_counts_Rt.tiff"),
  width = 10,
  height = 12,
  units = "in",
  res = 300
)
grid::grid.newpage()
grid::grid.draw(rbind(
  ggplotGrob(plot_case_counts),
  ggplotGrob(plot_estimated_infections),
  ggplotGrob(plot_Rt)
))
dev.off()
```

### Policy Change Rt

Define date range for Rt estimation.

```{r}
start_date_policy_change_Rt <- as.Date("2020-01-22")  # The first date in the JHU dataset is 2020-01-22
end_date_policy_change_Rt   <- as.Date("2020-12-31")  # The analysis was concluded on 2020-12-31 to ensure the time frame predominantly reflects the transmission dynamics before the widespread distribution of COVID-19 vaccines, which became available in the United States on 2020-12-14.
```

Define dates for major policy changes.

```{r}
policy_change_date <- as.Date(c(
  "2020-03-15", "2020-05-06", "2020-05-18", 
  "2020-06-08", "2020-07-06", "2020-08-01", "2020-11-06"
))
```

Calculate the number of days since the estimation start date for each policy change.

```{r}
policy_change_number_of_days <- as.integer(
  policy_change_date - start_date_policy_change_Rt + 1
)
```

Define time windows for Rt estimation between policy changes.

```{r}
t_start <- c(2, policy_change_number_of_days)  # The start of each window: begins on day 2 and includes the day of each policy change
t_end <- c(policy_change_number_of_days - 1, as.integer(end_date_policy_change_Rt - start_date_policy_change_Rt + 1))  # The end of each window: one day before each policy change or the last day of analysis
```

Record start time of Rt estimation process.

```{r}
start_time <- Sys.time()
```

Estimate Rt for each time window using a sample-based approach. The estimation uses a mean serial interval of 2.9 days and a standard deviation of 1.64 days. 10 iterations are performed to increase robustness.

```{r}
sample_pcr_m0_df <- policy_change_Rt1(
  t_start = t_start,
  t_end = t_end,
  m0 = m0,
  sample0_median_cri = sample0_median_cri,
  n = 10,
  mean_si = 2.9,
  std_si = 1.64
)
```

Record end time of Rt estimation process and print elapsed time.

```{r}
end_time <- Sys.time()
print(end_time - start_time)
```

Save Rt estimation results to an RDS file.

```{r}
saveRDS(sample_pcr_m0_df, paste0(prefix, "_model_sample_pcr_m0_df.rds"))
```

Convert results to long format.

```{r}
sample_pcr_m0_df2long <- policy_change_Rt2(
  sample0_median_cri,
  sample_pcr_m0_df
)
```

Save long-format results to an RDS file.

```{r}
saveRDS(sample_pcr_m0_df2long, paste0(prefix, "_model_sample_pcr_m0_df2long.rds"))
```

Create a dataframe to store dates and labels for policy change events.

```{r}
policy_change_df <- data.frame(
  date = policy_change_date,
  y = c(1.8, 0.2, 1.8, 0.2, 1.8, 0.2, 1.8),
  event = c("A", "B", "C", "D", "E", "F", "G")
)
```

Plot estimated Rt over time with 95% CrI and policy change annotations.

```{r}
plot_policy_change_Rt <- ggplot(
  sample_pcr_m0_df2long,
  aes(x = dates, y = median, group = time_window)
  ) +
  geom_line(color = "black") +
  geom_ribbon(
    aes(ymin = lower, ymax = upper),
    alpha = 0.2
  ) +
  geom_hline(
    yintercept = 1,
    linetype = 2,
    color = "red"
  ) +
  geom_vline(
    xintercept = policy_change_df$date,
    color = "blue",
    linetype = "dotted"
  ) +
  annotate(
    geom = "label",
    x = policy_change_df$date,
    y = policy_change_df$y,
    label = policy_change_df$event,
    size = 4,
    fontface = "bold",
    color = "blue") +
  scale_x_date(
    limits = as.Date(c("2020-01-01", "2020-12-31")),
    breaks = seq(
      as.Date("2020-01-01"),
      as.Date("2020-12-01"),
      by = "1 month"
    ),
    labels = scales::date_format("%b")
  ) +
  scale_y_continuous(limits = c(0, 2)) +
  labs(
    x = "Estimated Date of Infection (2020)",
    y = bquote(Policy ~ Change ~ R[t])
  ) +
  ggtitle("Metro West Region") +
  theme_classic() +
  theme(
    axis.title.x = element_text(size = 12),
    axis.title.y = element_text(size = 12),
    axis.text.x = element_text(size = 10),
    axis.text.y = element_text(size = 12)
  )

plot_policy_change_Rt
```

Save plot as a TIFF file.

```{r}
tiff(
  paste0(prefix, "_policy_change_Rt.tiff"),
  width = 5,
  height = 4,
  units = "in",
  res = 300
)
print(plot_policy_change_Rt)
dev.off()
```

### Median Percentage Change in Rt with 95% CrI by Policy Change

Calculate median percentage change in Rt with 95% CrI for each policy change.

```{r}
policy_change_Rt_list <- percentage_change_policy_change_Rt1(sample_pcr_m0_df)
sample_percentage_change_list <- percentage_change_policy_change_Rt2(policy_change_Rt_list)
policy_change_Rt_df <- as.data.frame(percentage_change_policy_change_Rt3(policy_change_Rt_list))
```

Create a dataframe to store results.

```{r}
Rt_percentage_change_df <- data.frame(
  change = policy_change_Rt_list$change_summary$change,
  median = policy_change_Rt_df$median,
  lower_cri = policy_change_Rt_df$lower_cri,
  upper_cri = policy_change_Rt_df$upper_cri
)
colnames(Rt_percentage_change_df) <- c("change", "median", "lower_cri", "upper_cri")
Rt_percentage_change_df <- cbind(region = prefix, Rt_percentage_change_df)
```

Define descriptive labels for each policy change.

```{r}
percentage_change_policy_change_labels <- c(
  "1" = "School Closure and Gathering Restrictions",
  "2" = "Mask Mandate",
  "3" = "Re-opening (Phase 1)",
  "4" = "Re-opening (Phase 2)",
  "5" = "Re-opening (Phase 3)",
  "6" = "Travel and Quarantine Requirements",
  "7" = "Curfew and Gathering Restrictions"
)
```

Assign descriptive labels to 'change' column values.

```{r}
Rt_percentage_change_df$change <- factor(Rt_percentage_change_df$change, labels = percentage_change_policy_change_labels)
```

Save policy change results to an RDS file.

```{r}
saveRDS(policy_change_Rt_list, paste0(prefix, "_model_sample_pcr_m0_df2long.rds"))
```

Save dataframe to a CSV file.

```{r}
write.csv(
  Rt_percentage_change_df,
  paste0(prefix, "_percentage_change_policy_change.csv"),
  row.names = FALSE
)
```

Save dataframe to R environment.

```{r}
percentage_change_policy_change_dataframe_name <- paste0("percentage_change_policy_change_", prefix)
assign(percentage_change_policy_change_dataframe_name, Rt_percentage_change_df, envir = .GlobalEnv)
```

Create a forest plot for median Rt percentage change with 95% CrI.

```{r}
plot_Rt_percentage_change <- ggplot(Rt_percentage_change_df, aes(
  x = median,
  y = fct_rev(change),
  xmin = lower_cri,
  xmax = upper_cri
)) +
  geom_pointrange() +
  geom_vline(xintercept = 0, linetype = "dashed", color = "red") +
  xlim(-50, 50) +
  labs(
    title = "Metro West Region",
    x = "Percentage Change in Rt",
    y = "Policy Change"
  ) +
  theme_bw() +
  theme(
    axis.title.x = element_text(size = 12),
    axis.title.y = element_text(size = 12),
    axis.text.x = element_text(size = 9),
    axis.text.y = element_text(size = 9)
  ) +
  scale_y_discrete(labels = function(x) str_wrap(x, width = 20))
```

Display plot.

```{r}
plot_Rt_percentage_change
```

Save plot as a TIFF file.

```{r}
tiff(
  paste0(prefix, "_percentage_change_policy_change_Rt.tiff"),
  width = 5,
  height = 4,
  units = "in",
  res = 300
)
print(plot_Rt_percentage_change)
dev.off()
```

## Central Region

Note: Use the same set of code as for Massachusetts Statewide but replace MA_statewide with Central_region.

Set prefix for output filenames.

```{r}
prefix <- "Central_region"
```

### Incidence Model

Display COVID-19 delay distribution.

```{r}
View(covid_delay_dist)
```

Record start time of incidence model fitting process.

```{r}
start_time <- Sys.time()
```

Fit incidence model using reported (imputed) case counts and COVID-19 delay distribution.

```{r}
Central_region_model <- fit_incidence(
  reported = Central_region$I,
  delay_dist = covid_delay_dist$case,
  dof_grid = seq(6, 40, 2)
)
```

Record end time of fitting process and print elapsed time.

```{r}
end_time <- Sys.time()
print(end_time - start_time)
```

Save fitted incidence model to an RDS file.

```{r}
saveRDS(Central_region_model, paste0(prefix, "_model.rds"))
```

Save 'Isamps' matrix (fitted incidence samples) to a CSV file.

```{r}
write.csv(Central_region_model$Isamps, paste0(prefix, "_model_Isamps.csv"), row.names = FALSE)
```

Extract median and 95% CrI from the deconvoluted samples.

```{r}
sample0_median_cri <- deconvoluted_sample_median_cri(
  model = Central_region_model,
  Central_region
)
```

Simulate 10 hypothetical case time series using a scaled incidence model

```{r}
m0 <- multiplier_process(
  model = Central_region_model,
  multiplier = 4,
  num_hypothetical_time_series = 10
)
```

### 7-Day Sliding Window Rt

Record start time of Rt estimation process.

```{r}
start_time <- Sys.time()
```

Estimate Rt using a 7-day sliding window with Omicron-specific parameters.

```{r}
r_m0 <- sliding_window_Rt(
  sample0_median_cri,
  m0 = m0,
  mean_si = 2.9,
  std_si = 1.64
)
```

Record end time of Rt estimation process and print elapsed time.

```{r}
end_time <- Sys.time()
print(end_time - start_time)
```

Save Rt estimation results to an RDS file.

```{r}
saveRDS(r_m0, paste0(prefix, "_model_r_m0.rds"))
```

Record start time of the posterior extraction process.

```{r}
start_time <- Sys.time()
```

Extract 10 samples from the posterior distribution of 10,000 Rt time series.

```{r}
sample_r_m0_df <- posterior_distribution_extraction(
  sample0_median_cri,
  r_m0 = r_m0,
  n = 10
)
```

Record end time of posterior extraction process and print elapsed time.

```{r}
end_time <- Sys.time()
print(end_time - start_time)
```

Save extracted Rt samples to an RDS file.

```{r}
saveRDS(sample_r_m0_df, paste0(prefix, "_model_sample_r_m0_df.rds"))
```

### 3-Panel Plot of Case Counts and Rt Estimates

Define date range and x-axis breaks.

```{r}
start_date_3_panel_plot <- as.Date("2020-01-01")
end_date_3_panel_plot   <- as.Date("2022-07-31")
breaks <- seq(as.Date("2020-01-01"), as.Date("2022-07-01"), by = "3 months")
```

Helper function to set theme for plots:

```{r}
plot_set_theme <- function() {
  theme_classic() +
    theme(
    axis.text.x = element_text(size = 12),
    axis.text.y = element_text(size = 12)
    )
}
```

Plot 1: Observed Case Counts (grey points) and Deconvoluted Case Counts (black line)

```{r}
plot_case_counts <- ggplot() +
  geom_point(
    data = Central_region,
    aes(x = dates, y = I),
    shape = 3, color = "grey"
  ) +
  geom_line(
    data = sample0_median_cri,
    aes(x = dates, y = median),
    color = 'black'
  ) +
  scale_x_date(
    breaks = breaks,
    labels = date_format("%b\n%Y"),
    limits = c(start_date_3_panel_plot, end_date_3_panel_plot)
  ) +
  labs(
    y = "Case Counts",
    x = "Date"
  ) +
  plot_set_theme()
```

Plot 2: Estimated New Infections

```{r}
m0_median_cri <- plot_infection_count(m0, Central_region)  # Function to generate median and 95% CrI for estimated infections

plot_estimated_infections <- ggplot(m0_median_cri) +
  geom_line(
    aes(x = dates, y = median),
    color = 'black'
  ) +
  geom_ribbon(
    aes(x = dates, ymin = lower, ymax = upper),
    linetype = 2,
    alpha = 0.2
  ) +
  scale_x_date(
    limits = c(start_date_3_panel_plot, end_date_3_panel_plot),
    breaks = breaks,
    labels = date_format("%b\n%Y")
  ) +
  labs(
    y = "Estimated No.\nof Infections",
    x = "Estimated Date of Infection"
  ) +
  plot_set_theme()
```

Plot 3: Rt

```{r}
plot_Rt <- ggplot(sample_r_m0_df, aes(x = dates, y = median)) +
  geom_line(
    color = "black"
  ) +
  geom_ribbon(
    aes(x = dates, ymin = lower, ymax = upper),
    alpha = 0.2
  ) +
  geom_hline(
    yintercept = 1,
    linetype = 2
  ) +
  scale_x_date(
    limits = c(start_date_3_panel_plot, end_date_3_panel_plot),
    breaks = breaks,
    labels = date_format("%b\n%Y")
  ) +
  scale_y_continuous(
    limits = c(0, 2)
  ) +
  labs(
    y = expression(R[t]),
    x = "Estimated Date of Infection"
  ) +
  plot_set_theme()
```

Display plots.

```{r}
grid::grid.newpage()
grid::grid.draw(rbind(
  ggplotGrob(plot_case_counts),
  ggplotGrob(plot_estimated_infections),
  ggplotGrob(plot_Rt)
))
```

Save plots as a TIFF file.

```{r}
tiff(
  filename = paste0(prefix, "_plot_3_panel_case_counts_Rt.tiff"),
  width = 10,
  height = 12,
  units = "in",
  res = 300
)
grid::grid.newpage()
grid::grid.draw(rbind(
  ggplotGrob(plot_case_counts),
  ggplotGrob(plot_estimated_infections),
  ggplotGrob(plot_Rt)
))
dev.off()
```

### Policy Change Rt

Define date range for Rt estimation.

```{r}
start_date_policy_change_Rt <- as.Date("2020-01-22")  # The first date in the JHU dataset is 2020-01-22
end_date_policy_change_Rt   <- as.Date("2020-12-31")  # The analysis was concluded on 2020-12-31 to ensure the time frame predominantly reflects the transmission dynamics before the widespread distribution of COVID-19 vaccines, which became available in the United States on 2020-12-14.
```

Define dates for major policy changes.

```{r}
policy_change_date <- as.Date(c(
  "2020-03-15", "2020-05-06", "2020-05-18", 
  "2020-06-08", "2020-07-06", "2020-08-01", "2020-11-06"
))
```

Calculate the number of days since the estimation start date for each policy change.

```{r}
policy_change_number_of_days <- as.integer(
  policy_change_date - start_date_policy_change_Rt + 1
)
```

Define time windows for Rt estimation between policy changes.

```{r}
t_start <- c(2, policy_change_number_of_days)  # The start of each window: begins on day 2 and includes the day of each policy change
t_end <- c(policy_change_number_of_days - 1, as.integer(end_date_policy_change_Rt - start_date_policy_change_Rt + 1))  # The end of each window: one day before each policy change or the last day of analysis
```

Record start time of Rt estimation process.

```{r}
start_time <- Sys.time()
```

Estimate Rt for each time window using a sample-based approach. The estimation uses a mean serial interval of 2.9 days and a standard deviation of 1.64 days. 10 iterations are performed to increase robustness.

```{r}
sample_pcr_m0_df <- policy_change_Rt1(
  t_start = t_start,
  t_end = t_end,
  m0 = m0,
  sample0_median_cri = sample0_median_cri,
  n = 10,
  mean_si = 2.9,
  std_si = 1.64
)
```

Record end time of Rt estimation process and print elapsed time.

```{r}
end_time <- Sys.time()
print(end_time - start_time)
```

Save Rt estimation results to an RDS file.

```{r}
saveRDS(sample_pcr_m0_df, paste0(prefix, "_model_sample_pcr_m0_df.rds"))
```

Convert results to long format.

```{r}
sample_pcr_m0_df2long <- policy_change_Rt2(
  sample0_median_cri,
  sample_pcr_m0_df
)
```

Save long-format results to an RDS file.

```{r}
saveRDS(sample_pcr_m0_df2long, paste0(prefix, "_model_sample_pcr_m0_df2long.rds"))
```

Create a dataframe to store dates and labels for policy change events.

```{r}
policy_change_df <- data.frame(
  date = policy_change_date,
  y = c(1.8, 0.2, 1.8, 0.2, 1.8, 0.2, 1.8),
  event = c("A", "B", "C", "D", "E", "F", "G")
)
```

Plot estimated Rt over time with 95% CrI and policy change annotations.

```{r}
plot_policy_change_Rt <- ggplot(
  sample_pcr_m0_df2long,
  aes(x = dates, y = median, group = time_window)
  ) +
  geom_line(color = "black") +
  geom_ribbon(
    aes(ymin = lower, ymax = upper),
    alpha = 0.2
  ) +
  geom_hline(
    yintercept = 1,
    linetype = 2,
    color = "red"
  ) +
  geom_vline(
    xintercept = policy_change_df$date,
    color = "blue",
    linetype = "dotted"
  ) +
  annotate(
    geom = "label",
    x = policy_change_df$date,
    y = policy_change_df$y,
    label = policy_change_df$event,
    size = 4,
    fontface = "bold",
    color = "blue") +
  scale_x_date(
    limits = as.Date(c("2020-01-01", "2020-12-31")),
    breaks = seq(
      as.Date("2020-01-01"),
      as.Date("2020-12-01"),
      by = "1 month"
    ),
    labels = scales::date_format("%b")
  ) +
  scale_y_continuous(limits = c(0, 2)) +
  labs(
    x = "Estimated Date of Infection (2020)",
    y = bquote(Policy ~ Change ~ R[t])
  ) +
  ggtitle("Central Region") +
  theme_classic() +
  theme(
    axis.title.x = element_text(size = 12),
    axis.title.y = element_text(size = 12),
    axis.text.x = element_text(size = 10),
    axis.text.y = element_text(size = 12)
  )

plot_policy_change_Rt
```

Save plot as a TIFF file.

```{r}
tiff(
  paste0(prefix, "_policy_change_Rt.tiff"),
  width = 5,
  height = 4,
  units = "in",
  res = 300
)
print(plot_policy_change_Rt)
dev.off()
```

### Median Percentage Change in Rt with 95% CrI by Policy Change

Calculate median percentage change in Rt with 95% CrI for each policy change.

```{r}
policy_change_Rt_list <- percentage_change_policy_change_Rt1(sample_pcr_m0_df)
sample_percentage_change_list <- percentage_change_policy_change_Rt2(policy_change_Rt_list)
policy_change_Rt_df <- as.data.frame(percentage_change_policy_change_Rt3(policy_change_Rt_list))
```

Create a dataframe to store results.

```{r}
Rt_percentage_change_df <- data.frame(
  change = policy_change_Rt_list$change_summary$change,
  median = policy_change_Rt_df$median,
  lower_cri = policy_change_Rt_df$lower_cri,
  upper_cri = policy_change_Rt_df$upper_cri
)
colnames(Rt_percentage_change_df) <- c("change", "median", "lower_cri", "upper_cri")
Rt_percentage_change_df <- cbind(region = prefix, Rt_percentage_change_df)
```

Define descriptive labels for each policy change.

```{r}
percentage_change_policy_change_labels <- c(
  "1" = "School Closure and Gathering Restrictions",
  "2" = "Mask Mandate",
  "3" = "Re-opening (Phase 1)",
  "4" = "Re-opening (Phase 2)",
  "5" = "Re-opening (Phase 3)",
  "6" = "Travel and Quarantine Requirements",
  "7" = "Curfew and Gathering Restrictions"
)
```

Assign descriptive labels to 'change' column values.

```{r}
Rt_percentage_change_df$change <- factor(Rt_percentage_change_df$change, labels = percentage_change_policy_change_labels)
```

Save policy change results to an RDS file.

```{r}
saveRDS(policy_change_Rt_list, paste0(prefix, "_model_sample_pcr_m0_df2long.rds"))
```

Save dataframe to a CSV file.

```{r}
write.csv(
  Rt_percentage_change_df,
  paste0(prefix, "_percentage_change_policy_change.csv"),
  row.names = FALSE
)
```

Save dataframe to R environment.

```{r}
percentage_change_policy_change_dataframe_name <- paste0("percentage_change_policy_change_", prefix)
assign(percentage_change_policy_change_dataframe_name, Rt_percentage_change_df, envir = .GlobalEnv)
```

Create a forest plot for median Rt percentage change with 95% CrI.

```{r}
plot_Rt_percentage_change <- ggplot(Rt_percentage_change_df, aes(
  x = median,
  y = fct_rev(change),
  xmin = lower_cri,
  xmax = upper_cri
)) +
  geom_pointrange() +
  geom_vline(xintercept = 0, linetype = "dashed", color = "red") +
  xlim(-50, 50) +
  labs(
    title = "Central Region",
    x = "Percentage Change in Rt",
    y = "Policy Change"
  ) +
  theme_bw() +
  theme(
    axis.title.x = element_text(size = 12),
    axis.title.y = element_text(size = 12),
    axis.text.x = element_text(size = 9),
    axis.text.y = element_text(size = 9)
  ) +
  scale_y_discrete(labels = function(x) str_wrap(x, width = 20))
```

Display plot.

```{r}
plot_Rt_percentage_change
```

Save plot as a TIFF file.

```{r}
tiff(
  paste0(prefix, "_percentage_change_policy_change_Rt.tiff"),
  width = 5,
  height = 4,
  units = "in",
  res = 300
)
print(plot_Rt_percentage_change)
dev.off()
```

## Western Region

Note: Use the same set of code as for Massachusetts Statewide but replace MA_statewide with Western_region.

Set prefix for output filenames.

```{r}
prefix <- "Western_region"
```

### Incidence Model

Display COVID-19 delay distribution.

```{r}
View(covid_delay_dist)
```

Record start time of incidence model fitting process.

```{r}
start_time <- Sys.time()
```

Fit incidence model using reported (imputed) case counts and COVID-19 delay distribution.

```{r}
Western_region_model <- fit_incidence(
  reported = Western_region$I,
  delay_dist = covid_delay_dist$case,
  dof_grid = seq(6, 40, 2)
)
```

Record end time of fitting process and print elapsed time.

```{r}
end_time <- Sys.time()
print(end_time - start_time)
```

Save fitted incidence model to an RDS file.

```{r}
saveRDS(Western_region_model, paste0(prefix, "_model.rds"))
```

Save 'Isamps' matrix (fitted incidence samples) to a CSV file.

```{r}
write.csv(Western_region_model$Isamps, paste0(prefix, "_model_Isamps.csv"), row.names = FALSE)
```

Extract median and 95% CrI from the deconvoluted samples.

```{r}
sample0_median_cri <- deconvoluted_sample_median_cri(
  model = Western_region_model,
  Western_region
)
```

Simulate 10 hypothetical case time series using a scaled incidence model

```{r}
m0 <- multiplier_process(
  model = Western_region_model,
  multiplier = 4,
  num_hypothetical_time_series = 10
)
```

### 7-Day Sliding Window Rt

Record start time of Rt estimation process.

```{r}
start_time <- Sys.time()
```

Estimate Rt using a 7-day sliding window with Omicron-specific parameters.

```{r}
r_m0 <- sliding_window_Rt(
  sample0_median_cri,
  m0 = m0,
  mean_si = 2.9,
  std_si = 1.64
)
```

Record end time of Rt estimation process and print elapsed time.

```{r}
end_time <- Sys.time()
print(end_time - start_time)
```

Save Rt estimation results to an RDS file.

```{r}
saveRDS(r_m0, paste0(prefix, "_model_r_m0.rds"))
```

Record start time of the posterior extraction process.

```{r}
start_time <- Sys.time()
```

Extract 10 samples from the posterior distribution of 10,000 Rt time series.

```{r}
sample_r_m0_df <- posterior_distribution_extraction(
  sample0_median_cri,
  r_m0 = r_m0,
  n = 10
)
```

Record end time of posterior extraction process and print elapsed time.

```{r}
end_time <- Sys.time()
print(end_time - start_time)
```

Save extracted Rt samples to an RDS file.

```{r}
saveRDS(sample_r_m0_df, paste0(prefix, "_model_sample_r_m0_df.rds"))
```

### 3-Panel Plot of Case Counts and Rt Estimates

Define date range and x-axis breaks.

```{r}
start_date_3_panel_plot <- as.Date("2020-01-01")
end_date_3_panel_plot   <- as.Date("2022-07-31")
breaks <- seq(as.Date("2020-01-01"), as.Date("2022-07-01"), by = "3 months")
```

Helper function to set theme for plots:

```{r}
plot_set_theme <- function() {
  theme_classic() +
    theme(
    axis.text.x = element_text(size = 12),
    axis.text.y = element_text(size = 12)
    )
}
```

Plot 1: Observed Case Counts (grey points) and Deconvoluted Case Counts (black line)

```{r}
plot_case_counts <- ggplot() +
  geom_point(
    data = Western_region,
    aes(x = dates, y = I),
    shape = 3, color = "grey"
  ) +
  geom_line(
    data = sample0_median_cri,
    aes(x = dates, y = median),
    color = 'black'
  ) +
  scale_x_date(
    breaks = breaks,
    labels = date_format("%b\n%Y"),
    limits = c(start_date_3_panel_plot, end_date_3_panel_plot)
  ) +
  labs(
    y = "Case Counts",
    x = "Date"
  ) +
  plot_set_theme()
```

Plot 2: Estimated New Infections

```{r}
m0_median_cri <- plot_infection_count(m0, Western_region)  # Function to generate median and 95% CrI for estimated infections

plot_estimated_infections <- ggplot(m0_median_cri) +
  geom_line(
    aes(x = dates, y = median),
    color = 'black'
  ) +
  geom_ribbon(
    aes(x = dates, ymin = lower, ymax = upper),
    linetype = 2,
    alpha = 0.2
  ) +
  scale_x_date(
    limits = c(start_date_3_panel_plot, end_date_3_panel_plot),
    breaks = breaks,
    labels = date_format("%b\n%Y")
  ) +
  labs(
    y = "Estimated No.\nof Infections",
    x = "Estimated Date of Infection"
  ) +
  plot_set_theme()
```

Plot 3: Rt

```{r}
plot_Rt <- ggplot(sample_r_m0_df, aes(x = dates, y = median)) +
  geom_line(
    color = "black"
  ) +
  geom_ribbon(
    aes(x = dates, ymin = lower, ymax = upper),
    alpha = 0.2
  ) +
  geom_hline(
    yintercept = 1,
    linetype = 2
  ) +
  scale_x_date(
    limits = c(start_date_3_panel_plot, end_date_3_panel_plot),
    breaks = breaks,
    labels = date_format("%b\n%Y")
  ) +
  scale_y_continuous(
    limits = c(0, 2)
  ) +
  labs(
    y = expression(R[t]),
    x = "Estimated Date of Infection"
  ) +
  plot_set_theme()
```

Display plots.

```{r}
grid::grid.newpage()
grid::grid.draw(rbind(
  ggplotGrob(plot_case_counts),
  ggplotGrob(plot_estimated_infections),
  ggplotGrob(plot_Rt)
))
```

Save plots as a TIFF file.

```{r}
tiff(
  filename = paste0(prefix, "_plot_3_panel_case_counts_Rt.tiff"),
  width = 10,
  height = 12,
  units = "in",
  res = 300
)
grid::grid.newpage()
grid::grid.draw(rbind(
  ggplotGrob(plot_case_counts),
  ggplotGrob(plot_estimated_infections),
  ggplotGrob(plot_Rt)
))
dev.off()
```

### Policy Change Rt

Define date range for Rt estimation.

```{r}
start_date_policy_change_Rt <- as.Date("2020-01-22")  # The first date in the JHU dataset is 2020-01-22
end_date_policy_change_Rt   <- as.Date("2020-12-31")  # The analysis was concluded on 2020-12-31 to ensure the time frame predominantly reflects the transmission dynamics before the widespread distribution of COVID-19 vaccines, which became available in the United States on 2020-12-14.
```

Define dates for major policy changes.

```{r}
policy_change_date <- as.Date(c(
  "2020-03-15", "2020-05-06", "2020-05-18", 
  "2020-06-08", "2020-07-06", "2020-08-01", "2020-11-06"
))
```

Calculate the number of days since the estimation start date for each policy change.

```{r}
policy_change_number_of_days <- as.integer(
  policy_change_date - start_date_policy_change_Rt + 1
)
```

Define time windows for Rt estimation between policy changes.

```{r}
t_start <- c(2, policy_change_number_of_days)  # The start of each window: begins on day 2 and includes the day of each policy change
t_end <- c(policy_change_number_of_days - 1, as.integer(end_date_policy_change_Rt - start_date_policy_change_Rt + 1))  # The end of each window: one day before each policy change or the last day of analysis
```

Record start time of Rt estimation process.

```{r}
start_time <- Sys.time()
```

Estimate Rt for each time window using a sample-based approach. The estimation uses a mean serial interval of 2.9 days and a standard deviation of 1.64 days. 10 iterations are performed to increase robustness.

```{r}
sample_pcr_m0_df <- policy_change_Rt1(
  t_start = t_start,
  t_end = t_end,
  m0 = m0,
  sample0_median_cri = sample0_median_cri,
  n = 10,
  mean_si = 2.9,
  std_si = 1.64
)
```

Record end time of Rt estimation process and print elapsed time.

```{r}
end_time <- Sys.time()
print(end_time - start_time)
```

Save Rt estimation results to an RDS file.

```{r}
saveRDS(sample_pcr_m0_df, paste0(prefix, "_model_sample_pcr_m0_df.rds"))
```

Convert results to long format.

```{r}
sample_pcr_m0_df2long <- policy_change_Rt2(
  sample0_median_cri,
  sample_pcr_m0_df
)
```

Save long-format results to an RDS file.

```{r}
saveRDS(sample_pcr_m0_df2long, paste0(prefix, "_model_sample_pcr_m0_df2long.rds"))
```

Create a dataframe to store dates and labels for policy change events.

```{r}
policy_change_df <- data.frame(
  date = policy_change_date,
  y = c(1.8, 0.2, 1.8, 0.2, 1.8, 0.2, 1.8),
  event = c("A", "B", "C", "D", "E", "F", "G")
)
```

Plot estimated Rt over time with 95% CrI and policy change annotations.

```{r}
plot_policy_change_Rt <- ggplot(
  sample_pcr_m0_df2long,
  aes(x = dates, y = median, group = time_window)
  ) +
  geom_line(color = "black") +
  geom_ribbon(
    aes(ymin = lower, ymax = upper),
    alpha = 0.2
  ) +
  geom_hline(
    yintercept = 1,
    linetype = 2,
    color = "red"
  ) +
  geom_vline(
    xintercept = policy_change_df$date,
    color = "blue",
    linetype = "dotted"
  ) +
  annotate(
    geom = "label",
    x = policy_change_df$date,
    y = policy_change_df$y,
    label = policy_change_df$event,
    size = 4,
    fontface = "bold",
    color = "blue") +
  scale_x_date(
    limits = as.Date(c("2020-01-01", "2020-12-31")),
    breaks = seq(
      as.Date("2020-01-01"),
      as.Date("2020-12-01"),
      by = "1 month"
    ),
    labels = scales::date_format("%b")
  ) +
  scale_y_continuous(limits = c(0, 2)) +
  labs(
    x = "Estimated Date of Infection (2020)",
    y = bquote(Policy ~ Change ~ R[t])
  ) +
  ggtitle("Western Region") +
  theme_classic() +
  theme(
    axis.title.x = element_text(size = 12),
    axis.title.y = element_text(size = 12),
    axis.text.x = element_text(size = 10),
    axis.text.y = element_text(size = 12)
  )

plot_policy_change_Rt
```

Save plot as a TIFF file.

```{r}
tiff(
  paste0(prefix, "_policy_change_Rt.tiff"),
  width = 5,
  height = 4,
  units = "in",
  res = 300
)
print(plot_policy_change_Rt)
dev.off()
```

### Median Percentage Change in Rt with 95% CrI by Policy Change

Calculate median percentage change in Rt with 95% CrI for each policy change.

```{r}
policy_change_Rt_list <- percentage_change_policy_change_Rt1(sample_pcr_m0_df)
sample_percentage_change_list <- percentage_change_policy_change_Rt2(policy_change_Rt_list)
policy_change_Rt_df <- as.data.frame(percentage_change_policy_change_Rt3(policy_change_Rt_list))
```

Create a dataframe to store results.

```{r}
Rt_percentage_change_df <- data.frame(
  change = policy_change_Rt_list$change_summary$change,
  median = policy_change_Rt_df$median,
  lower_cri = policy_change_Rt_df$lower_cri,
  upper_cri = policy_change_Rt_df$upper_cri
)
colnames(Rt_percentage_change_df) <- c("change", "median", "lower_cri", "upper_cri")
Rt_percentage_change_df <- cbind(region = prefix, Rt_percentage_change_df)
```

Define descriptive labels for each policy change.

```{r}
percentage_change_policy_change_labels <- c(
  "1" = "School Closure and Gathering Restrictions",
  "2" = "Mask Mandate",
  "3" = "Re-opening (Phase 1)",
  "4" = "Re-opening (Phase 2)",
  "5" = "Re-opening (Phase 3)",
  "6" = "Travel and Quarantine Requirements",
  "7" = "Curfew and Gathering Restrictions"
)
```

Assign descriptive labels to 'change' column values.

```{r}
Rt_percentage_change_df$change <- factor(Rt_percentage_change_df$change, labels = percentage_change_policy_change_labels)
```

Save policy change results to an RDS file.

```{r}
saveRDS(policy_change_Rt_list, paste0(prefix, "_model_sample_pcr_m0_df2long.rds"))
```

Save dataframe to a CSV file.

```{r}
write.csv(
  Rt_percentage_change_df,
  paste0(prefix, "_percentage_change_policy_change.csv"),
  row.names = FALSE
)
```

Save dataframe to R environment.

```{r}
percentage_change_policy_change_dataframe_name <- paste0("percentage_change_policy_change_", prefix)
assign(percentage_change_policy_change_dataframe_name, Rt_percentage_change_df, envir = .GlobalEnv)
```

Create a forest plot for median Rt percentage change with 95% CrI.

```{r}
plot_Rt_percentage_change <- ggplot(Rt_percentage_change_df, aes(
  x = median,
  y = fct_rev(change),
  xmin = lower_cri,
  xmax = upper_cri
)) +
  geom_pointrange() +
  geom_vline(xintercept = 0, linetype = "dashed", color = "red") +
  xlim(-50, 50) +
  labs(
    title = "Western Region",
    x = "Percentage Change in Rt",
    y = "Policy Change"
  ) +
  theme_bw() +
  theme(
    axis.title.x = element_text(size = 12),
    axis.title.y = element_text(size = 12),
    axis.text.x = element_text(size = 9),
    axis.text.y = element_text(size = 9)
  ) +
  scale_y_discrete(labels = function(x) str_wrap(x, width = 20))
```

Display plot.

```{r}
plot_Rt_percentage_change
```

Save plot as a TIFF file.

```{r}
tiff(
  paste0(prefix, "_percentage_change_policy_change_Rt.tiff"),
  width = 5,
  height = 4,
  units = "in",
  res = 300
)
print(plot_Rt_percentage_change)
dev.off()
```

# Sensitivity Analysis
## Massachusetts Statewide (Sensitivity Analysis 1)

Note: Use the same set of code as for Massachusetts Statewide but replace MA_statewide with MA_statewide_sensitivity_analysis_1. For the 7-Day Sliding Window Rt, use a mean of 4.6 days and a standard deviation of 5.55 days.

Set prefix for output filenames.

```{r}
prefix <- "MA_statewide_sensitivity_analysis_1"
```

### Incidence Model

Display COVID-19 delay distribution.

```{r}
View(covid_delay_dist)
```

Record start time of incidence model fitting process.

```{r}
start_time <- Sys.time()
```

Fit incidence model using reported (imputed) case counts and COVID-19 delay distribution.

```{r}
MA_statewide_sensitivity_analysis_1_model <- fit_incidence(
  reported = MA_statewide_sensitivity_analysis_1$I,
  delay_dist = covid_delay_dist$case,
  dof_grid = seq(6, 40, 2)
)
```

Record end time of fitting process and print elapsed time.

```{r}
end_time <- Sys.time()
print(end_time - start_time)
```

Save fitted incidence model to an RDS file.

```{r}
saveRDS(MA_statewide_sensitivity_analysis_1_model, paste0(prefix, "_model.rds"))
```

Save 'Isamps' matrix (fitted incidence samples) to a CSV file.

```{r}
write.csv(MA_statewide_sensitivity_analysis_1_model$Isamps, paste0(prefix, "_model_Isamps.csv"), row.names = FALSE)
```

Extract median and 95% CrI from the deconvoluted samples.

```{r}
sample0_median_cri <- deconvoluted_sample_median_cri(
  model = MA_statewide_sensitivity_analysis_1_model,
  MA_statewide_sensitivity_analysis_1
)
```

Simulate 10 hypothetical case time series using a scaled incidence model.

```{r}
m0 <- multiplier_process(
  model = MA_statewide_sensitivity_analysis_1_model,
  multiplier = 4,
  num_hypothetical_time_series = 10
)
```

### 7-Day Sliding Window Rt

Record start time of Rt estimation process.

```{r}
start_time <- Sys.time()
```

Estimate Rt using a 7-day sliding window with Omicron-specific parameters.

```{r}
r_m0 <- sliding_window_Rt(
  sample0_median_cri,
  m0 = m0,
  mean_si = 4.6,
  std_si = 5.55
)
```

Record end time of Rt estimation process and print elapsed time.

```{r}
end_time <- Sys.time()
print(end_time - start_time)
```

Save Rt estimation results to an RDS file.

```{r}
saveRDS(r_m0, paste0(prefix, "_model_r_m0.rds"))
```

Record start time of the posterior extraction process.

```{r}
start_time <- Sys.time()
```

Extract 10 samples from the posterior distribution of 10,000 Rt time series.

```{r}
sample_r_m0_df <- posterior_distribution_extraction(
  sample0_median_cri,
  r_m0 = r_m0,
  n = 10
)
```

Record end time of posterior extraction process and print elapsed time.

```{r}
end_time <- Sys.time()
print(end_time - start_time)
```

Save extracted Rt samples to an RDS file.

```{r}
saveRDS(sample_r_m0_df, paste0(prefix, "_model_sample_r_m0_df.rds"))
```

### 3-Panel Plot of Case Counts and Rt Estimates

Define date range and x-axis breaks.

```{r}
start_date_3_panel_plot <- as.Date("2020-01-01")
end_date_3_panel_plot   <- as.Date("2022-07-31")
breaks <- seq(as.Date("2020-01-01"), as.Date("2022-07-01"), by = "3 months")
```

Helper function to set theme for plots:

```{r}
plot_set_theme <- function() {
  theme_classic() +
    theme(
    axis.text.x = element_text(size = 12),
    axis.text.y = element_text(size = 12)
    )
}
```

Plot 1: Observed Case Counts (grey points) and Deconvoluted Case Counts (black line)

```{r}
plot_case_counts <- ggplot() +
  geom_point(
    data = MA_statewide_sensitivity_analysis_1,
    aes(x = dates, y = I),
    shape = 3, color = "grey"
  ) +
  geom_line(
    data = sample0_median_cri,
    aes(x = dates, y = median),
    color = 'black'
  ) +
  scale_x_date(
    breaks = breaks,
    labels = date_format("%b\n%Y"),
    limits = c(start_date_3_panel_plot, end_date_3_panel_plot)
  ) +
  labs(
    y = "Case Counts",
    x = "Date"
  ) +
  plot_set_theme()
```

Plot 2: Estimated New Infections

```{r}
m0_median_cri <- plot_infection_count(m0, MA_statewide_sensitivity_analysis_1)  # Function to generate median and 95% CrI for estimated infections

plot_estimated_infections <- ggplot(m0_median_cri) +
  geom_line(
    aes(x = dates, y = median),
    color = 'black'
  ) +
  geom_ribbon(
    aes(x = dates, ymin = lower, ymax = upper),
    linetype = 2,
    alpha = 0.2
  ) +
  scale_x_date(
    limits = c(start_date_3_panel_plot, end_date_3_panel_plot),
    breaks = breaks,
    labels = date_format("%b\n%Y")
  ) +
  labs(
    y = "Estimated No.\nof Infections",
    x = "Estimated Date of Infection"
  ) +
  plot_set_theme()
```

Plot 3: Rt

```{r}
plot_Rt <- ggplot(sample_r_m0_df, aes(x = dates, y = median)) +
  geom_line(
    color = "black"
  ) +
  geom_ribbon(
    aes(x = dates, ymin = lower, ymax = upper),
    alpha = 0.2
  ) +
  geom_hline(
    yintercept = 1,
    linetype = 2
  ) +
  scale_x_date(
    limits = c(start_date_3_panel_plot, end_date_3_panel_plot),
    breaks = breaks,
    labels = date_format("%b\n%Y")
  ) +
  scale_y_continuous(
    limits = c(0, 2)
  ) +
  labs(
    y = expression(R[t]),
    x = "Estimated Date of Infection"
  ) +
  plot_set_theme()
```

Display plots.

```{r}
grid::grid.newpage()
grid::grid.draw(rbind(
  ggplotGrob(plot_case_counts),
  ggplotGrob(plot_estimated_infections),
  ggplotGrob(plot_Rt)
))
```

Save plots as a TIFF file.

```{r}
tiff(
  filename = paste0(prefix, "_plot_3_panel_case_counts_Rt.tiff"),
  width = 10,
  height = 12,
  units = "in",
  res = 300
)
grid::grid.newpage()
grid::grid.draw(rbind(
  ggplotGrob(plot_case_counts),
  ggplotGrob(plot_estimated_infections),
  ggplotGrob(plot_Rt)
))
dev.off()
```

## Massachusetts Statewide (Sensitivity Analysis 2)

Note: Use the same set of code as for Massachusetts Statewide but replace MA_statewide with MA_statewide_sensitivity_analysis_2. For the 7-Day Sliding Window Rt, use a mean of 2.9 days and a standard deviation of 1.64 days. Additionally, use a prior mean of 5 (a positive number giving the mean of the common prior distribution for all reproduction numbers) and a prior standard deviation of 5 (a positive number giving the standard deviation of the common prior distribution for all reproduction numbers).

Set prefix for output filenames.

```{r}
prefix <- "MA_statewide_sensitivity_analysis_2"
```

### Incidence Model

Display COVID-19 delay distribution.

```{r}
View(covid_delay_dist)
```

Record start time of incidence model fitting process.

```{r}
start_time <- Sys.time()
```

Fit incidence model using reported (imputed) case counts and COVID-19 delay distribution.

```{r}
MA_statewide_sensitivity_analysis_2_model <- fit_incidence(
  reported = MA_statewide_sensitivity_analysis_2$I,
  delay_dist = covid_delay_dist$case,
  dof_grid = seq(6, 40, 2)
)
```

Record end time of fitting process and print elapsed time.

```{r}
end_time <- Sys.time()
print(end_time - start_time)
```

Save fitted incidence model to an RDS file.

```{r}
saveRDS(MA_statewide_sensitivity_analysis_2_model, paste0(prefix, "_model.rds"))
```

Save 'Isamps' matrix (fitted incidence samples) to a CSV file.

```{r}
write.csv(MA_statewide_sensitivity_analysis_2_model$Isamps, paste0(prefix, "_model_Isamps.csv"), row.names = FALSE)
```

Extract median and 95% CrI from the deconvoluted samples.

```{r}
sample0_median_cri <- deconvoluted_sample_median_cri(
  model = MA_statewide_sensitivity_analysis_2_model,
  MA_statewide_sensitivity_analysis_2
)
```

Simulate 10 hypothetical case time series using a scaled incidence model.

```{r}
m0 <- multiplier_process(
  model = MA_statewide_sensitivity_analysis_2_model,
  multiplier = 4,
  num_hypothetical_time_series = 10
)
```

### 7-Day Sliding Window Rt

Record start time of Rt estimation process.

```{r}
start_time <- Sys.time()
```

Estimate Rt using a 7-day sliding window with Omicron-specific parameters.

```{r}
r_m0 <- sliding_window_Rt(
  sample0_median_cri,
  m0 = m0,
  mean_si = 2.9,
  std_si = 1.64,
  mean_prior = 5,
  std_prior = 5
)
```

Record end time of Rt estimation process and print elapsed time.

```{r}
end_time <- Sys.time()
print(end_time - start_time)
```

Save Rt estimation results to an RDS file.

```{r}
saveRDS(r_m0, paste0(prefix, "_model_r_m0.rds"))
```

Record start time of the posterior extraction process.

```{r}
start_time <- Sys.time()
```

Extract 10 samples from the posterior distribution of 10,000 Rt time series.

```{r}
sample_r_m0_df <- posterior_distribution_extraction(
  sample0_median_cri,
  r_m0 = r_m0,
  n = 10
)
```

Record end time of posterior extraction process and print elapsed time.

```{r}
end_time <- Sys.time()
print(end_time - start_time)
```

Save extracted Rt samples to an RDS file.

```{r}
saveRDS(sample_r_m0_df, paste0(prefix, "_model_sample_r_m0_df.rds"))
```

### 3-Panel Plot of Case Counts and Rt Estimates

Define date range and x-axis breaks.

```{r}
start_date_3_panel_plot <- as.Date("2020-01-01")
end_date_3_panel_plot   <- as.Date("2022-07-31")
breaks <- seq(as.Date("2020-01-01"), as.Date("2022-07-01"), by = "3 months")
```

Helper function to set theme for plots:

```{r}
plot_set_theme <- function() {
  theme_classic() +
    theme(
    axis.text.x = element_text(size = 12),
    axis.text.y = element_text(size = 12)
    )
}
```

Plot 1: Observed Case Counts (grey points) and Deconvoluted Case Counts (black line)

```{r}
plot_case_counts <- ggplot() +
  geom_point(
    data = MA_statewide_sensitivity_analysis_2,
    aes(x = dates, y = I),
    shape = 3, color = "grey"
  ) +
  geom_line(
    data = sample0_median_cri,
    aes(x = dates, y = median),
    color = 'black'
  ) +
  scale_x_date(
    breaks = breaks,
    labels = date_format("%b\n%Y"),
    limits = c(start_date_3_panel_plot, end_date_3_panel_plot)
  ) +
  labs(
    y = "Case Counts",
    x = "Date"
  ) +
  plot_set_theme()
```

Plot 2: Estimated New Infections

```{r}
m0_median_cri <- plot_infection_count(m0, MA_statewide_sensitivity_analysis_2)  # Function to generate median and 95% CrI for estimated infections

plot_estimated_infections <- ggplot(m0_median_cri) +
  geom_line(
    aes(x = dates, y = median),
    color = 'black'
  ) +
  geom_ribbon(
    aes(x = dates, ymin = lower, ymax = upper),
    linetype = 2,
    alpha = 0.2
  ) +
  scale_x_date(
    limits = c(start_date_3_panel_plot, end_date_3_panel_plot),
    breaks = breaks,
    labels = date_format("%b\n%Y")
  ) +
  labs(
    y = "Estimated No.\nof Infections",
    x = "Estimated Date of Infection"
  ) +
  plot_set_theme()
```

Plot 3: Rt

```{r}
plot_Rt <- ggplot(sample_r_m0_df, aes(x = dates, y = median)) +
  geom_line(
    color = "black"
  ) +
  geom_ribbon(
    aes(x = dates, ymin = lower, ymax = upper),
    alpha = 0.2
  ) +
  geom_hline(
    yintercept = 1,
    linetype = 2
  ) +
  scale_x_date(
    limits = c(start_date_3_panel_plot, end_date_3_panel_plot),
    breaks = breaks,
    labels = date_format("%b\n%Y")
  ) +
  scale_y_continuous(
    limits = c(0, 2)
  ) +
  labs(
    y = expression(R[t]),
    x = "Estimated Date of Infection"
  ) +
  plot_set_theme()
```

Display plots.

```{r}
grid::grid.newpage()
grid::grid.draw(rbind(
  ggplotGrob(plot_case_counts),
  ggplotGrob(plot_estimated_infections),
  ggplotGrob(plot_Rt)
))
```

Save plots as a TIFF file.

```{r}
tiff(
  filename = paste0(prefix, "_plot_3_panel_case_counts_Rt.tiff"),
  width = 10,
  height = 12,
  units = "in",
  res = 300
)
grid::grid.newpage()
grid::grid.draw(rbind(
  ggplotGrob(plot_case_counts),
  ggplotGrob(plot_estimated_infections),
  ggplotGrob(plot_Rt)
))
dev.off()
```

## Massachusetts Statewide (Sensitivity Analysis 3)

Note: Use the same set of code as for Massachusetts Statewide but replace MA_statewide with MA_statewide_sensitivity_analysis_3. For the 7-Day Sliding Window Rt, use a mean of 4.6 days and a standard deviation of 5.55 days. Additionally, use a prior mean of 5 (a positive number giving the mean of the common prior distribution for all reproduction numbers) and a prior standard deviation of 5 (a positive number giving the standard deviation of the common prior distribution for all reproduction numbers).

Set prefix for output filenames.

```{r}
prefix <- "MA_statewide_sensitivity_analysis_3"
```

### Incidence Model

Display COVID-19 delay distribution.

```{r}
View(covid_delay_dist)
```

Record start time of incidence model fitting process.

```{r}
start_time <- Sys.time()
```

Fit incidence model using reported (imputed) case counts and COVID-19 delay distribution.

```{r}
MA_statewide_sensitivity_analysis_3_model <- fit_incidence(
  reported = MA_statewide_sensitivity_analysis_3$I,
  delay_dist = covid_delay_dist$case,
  dof_grid = seq(6, 40, 2)
)
```

Record end time of fitting process and print elapsed time.

```{r}
end_time <- Sys.time()
print(end_time - start_time)
```

Save fitted incidence model to an RDS file.

```{r}
saveRDS(MA_statewide_sensitivity_analysis_3_model, paste0(prefix, "_model.rds"))
```

Save 'Isamps' matrix (fitted incidence samples) to a CSV file.

```{r}
write.csv(MA_statewide_sensitivity_analysis_3_model$Isamps, paste0(prefix, "_model_Isamps.csv"), row.names = FALSE)
```

Extract median and 95% CrI from the deconvoluted samples.

```{r}
sample0_median_cri <- deconvoluted_sample_median_cri(
  model = MA_statewide_sensitivity_analysis_3_model,
  MA_statewide_sensitivity_analysis_3
)
```

Simulate 10 hypothetical case time series using a scaled incidence model.

```{r}
m0 <- multiplier_process(
  model = MA_statewide_sensitivity_analysis_3_model,
  multiplier = 4,
  num_hypothetical_time_series = 10
)
```

### 7-Day Sliding Window Rt

Record start time of Rt estimation process.

```{r}
start_time <- Sys.time()
```

Estimate Rt using a 7-day sliding window with Omicron-specific parameters.

```{r}
r_m0 <- sliding_window_Rt(
  sample0_median_cri,
  m0 = m0,
  mean_si = 4.6,
  std_si = 5.55,
  mean_prior = 5,
  std_prior = 5
)
```

Record end time of Rt estimation process and print elapsed time.

```{r}
end_time <- Sys.time()
print(end_time - start_time)
```

Save Rt estimation results to an RDS file.

```{r}
saveRDS(r_m0, paste0(prefix, "_model_r_m0.rds"))
```

Record start time of the posterior extraction process.

```{r}
start_time <- Sys.time()
```

Extract 10 samples from the posterior distribution of 10,000 Rt time series.

```{r}
sample_r_m0_df <- posterior_distribution_extraction(
  sample0_median_cri,
  r_m0 = r_m0,
  n = 10
)
```

Record end time of posterior extraction process and print elapsed time.

```{r}
end_time <- Sys.time()
print(end_time - start_time)
```

Save extracted Rt samples to an RDS file.

```{r}
saveRDS(sample_r_m0_df, paste0(prefix, "_model_sample_r_m0_df.rds"))
```

### 3-Panel Plot of Case Counts and Rt Estimates

Define date range and x-axis breaks.

```{r}
start_date_3_panel_plot <- as.Date("2020-01-01")
end_date_3_panel_plot   <- as.Date("2022-07-31")
breaks <- seq(as.Date("2020-01-01"), as.Date("2022-07-01"), by = "3 months")
```

Helper function to set theme for plots:

```{r}
plot_set_theme <- function() {
  theme_classic() +
    theme(
    axis.text.x = element_text(size = 12),
    axis.text.y = element_text(size = 12)
    )
}
```

Plot 1: Observed Case Counts (grey points) and Deconvoluted Case Counts (black line)

```{r}
plot_case_counts <- ggplot() +
  geom_point(
    data = MA_statewide_sensitivity_analysis_3,
    aes(x = dates, y = I),
    shape = 3, color = "grey"
  ) +
  geom_line(
    data = sample0_median_cri,
    aes(x = dates, y = median),
    color = 'black'
  ) +
  scale_x_date(
    breaks = breaks,
    labels = date_format("%b\n%Y"),
    limits = c(start_date_3_panel_plot, end_date_3_panel_plot)
  ) +
  labs(
    y = "Case Counts",
    x = "Date"
  ) +
  plot_set_theme()
```

Plot 2: Estimated New Infections

```{r}
m0_median_cri <- plot_infection_count(m0, MA_statewide_sensitivity_analysis_3)  # Function to generate median and 95% CrI for estimated infections

plot_estimated_infections <- ggplot(m0_median_cri) +
  geom_line(
    aes(x = dates, y = median),
    color = 'black'
  ) +
  geom_ribbon(
    aes(x = dates, ymin = lower, ymax = upper),
    linetype = 2,
    alpha = 0.2
  ) +
  scale_x_date(
    limits = c(start_date_3_panel_plot, end_date_3_panel_plot),
    breaks = breaks,
    labels = date_format("%b\n%Y")
  ) +
  labs(
    y = "Estimated No.\nof Infections",
    x = "Estimated Date of Infection"
  ) +
  plot_set_theme()
```

Plot 3: Rt

```{r}
plot_Rt <- ggplot(sample_r_m0_df, aes(x = dates, y = median)) +
  geom_line(
    color = "black"
  ) +
  geom_ribbon(
    aes(x = dates, ymin = lower, ymax = upper),
    alpha = 0.2
  ) +
  geom_hline(
    yintercept = 1,
    linetype = 2
  ) +
  scale_x_date(
    limits = c(start_date_3_panel_plot, end_date_3_panel_plot),
    breaks = breaks,
    labels = date_format("%b\n%Y")
  ) +
  scale_y_continuous(
    limits = c(0, 2)
  ) +
  labs(
    y = expression(R[t]),
    x = "Estimated Date of Infection"
  ) +
  plot_set_theme()
```

Display plots.

```{r}
grid::grid.newpage()
grid::grid.draw(rbind(
  ggplotGrob(plot_case_counts),
  ggplotGrob(plot_estimated_infections),
  ggplotGrob(plot_Rt)
))
```

Save plots as a TIFF file.

```{r}
tiff(
  filename = paste0(prefix, "_plot_3_panel_case_counts_Rt.tiff"),
  width = 10,
  height = 12,
  units = "in",
  res = 300
)
grid::grid.newpage()
grid::grid.draw(rbind(
  ggplotGrob(plot_case_counts),
  ggplotGrob(plot_estimated_infections),
  ggplotGrob(plot_Rt)
))
dev.off()
```

# Analysis of Percentage Change in Rt Across Different Regions for Various Policy Change Periods

Import percentage change data for all regions from CSV files.

```{r}
percentage_change_policy_change_MA_statewide <- read.csv("MA_statewide_percentage_change_policy_change.csv", stringsAsFactors = FALSE)
percentage_change_policy_change_Boston_region <- read.csv("Boston_region_percentage_change_policy_change.csv", stringsAsFactors = FALSE)
percentage_change_policy_change_Northeast_region <- read.csv("Northeast_region_percentage_change_policy_change.csv", stringsAsFactors = FALSE)
percentage_change_policy_change_Southeast_region <- read.csv("Southeast_region_percentage_change_policy_change.csv", stringsAsFactors = FALSE)
percentage_change_policy_change_Metro_West_region <- read.csv("Metro_West_region_percentage_change_policy_change.csv", stringsAsFactors = FALSE)
percentage_change_policy_change_Central_region <- read.csv("Central_region_percentage_change_policy_change.csv", stringsAsFactors = FALSE)
percentage_change_policy_change_Western_region <- read.csv("Western_region_percentage_change_policy_change.csv", stringsAsFactors = FALSE)
```

Combine all dataframes into a single dataframe.

```{r}
policy_change_data_by_region <- rbind(
  percentage_change_policy_change_MA_statewide,
  percentage_change_policy_change_Boston_region,
  percentage_change_policy_change_Northeast_region,
  percentage_change_policy_change_Southeast_region,
  percentage_change_policy_change_Metro_West_region,
  percentage_change_policy_change_Central_region,
  percentage_change_policy_change_Western_region
)
```

Convert the 'Region' column to a factor and set levels to follow a specific order.

```{r}
policy_change_data_by_region$region <- factor(
  policy_change_data_by_region$region, 
  levels = c("MA_statewide", "Boston_region", "Northeast_region", "Southeast_region", "Metro_West_region", "Central_region", "Western_region")
)
```

Save results to a CSV file.

```{r}
write.csv(policy_change_data_by_region, file = "Policy_change_by_region.csv", row.names = FALSE)
```

Define names for regions.

```{r}
region_labels <- c(
  "MA_statewide" = "Massachusetts (Statewide)",
  "Boston_region" = "Boston Region",
  "Northeast_region" = "Northeast Region",
  "Southeast_region" = "Southeast Region",
  "Metro_West_region" = "Metro West Region",
  "Central_region" = "Central Region",
  "Western_region" = "Western Region"
)
```

Extract unique policy change periods.

```{r}
policy_change <- unique(policy_change_data_by_region$change)
```

Create a forest plot for each policy change period.

```{r}
for (change in policy_change) {
  
  # Filter data for current period
  change_data <- policy_change_data_by_region %>%
    filter(change == !!change)
  
  # Create forest plot
  plot_policy_change_Rt_region <- ggplot(change_data, aes(
    x = median,
    y = fct_rev(region),
    xmin = lower_cri,
    xmax = upper_cri
  )) +
    geom_pointrange() +
    geom_vline(xintercept = 0, linetype = "dashed", color = "red") +
    xlim(-50, 50) +
    scale_y_discrete(labels = region_labels) +
    labs(
      title = as.character(change),
      x = "Percentage Change in Rt",
      y = "Region"
    ) +
    theme_bw() +
    theme(
      axis.text = element_text(size = 16),
      axis.title = element_text(size = 16),
      plot.title = element_text(size = 18),
      axis.text.y = element_text(angle = 0, hjust = 1)
    )
  print(plot_policy_change_Rt_region)
  
  # Save plot as a TIFF file
  tiff(
    paste0("Policy_change_Rt_", change, ".tiff"),
    width = 8,
    height = 6,
    units = "in",
    res = 300
  )
  print(plot_policy_change_Rt_region)
  dev.off()
}
```

# Regression of Percentage Change in Rt on Population Density Across Regions and Policy Periods

Load required packages.

```{r}
knitr::opts_chunk$set(echo = TRUE)
pacman::p_load(ggrepel)
```

Import land area data for Massachusetts compiled from the United States Census Bureau.

```{r}
MA_land_area <- read.csv("MA_land_area.csv")
```

Combine land area data of "Dukes" and "Nantucket" counties into one.

```{r}
land_data_sum_Dukes_Nantucket <- MA_land_area %>%
  filter(county %in% c("Dukes", "Nantucket")) %>%
  summarize(total_land_area = sum(land_area_square_miles)) %>%
  pull(total_land_area)

new_row <- data.frame(
  county = "Dukes and Nantucket",
  land_area_square_miles = land_data_sum_Dukes_Nantucket
)

MA_land_area <- MA_land_area %>%
  filter(!county %in% c("Dukes", "Nantucket")) %>%
  bind_rows(new_row)
```

Import population data for Massachusetts from the American Community Survey (ACS).

```{r}
ACS_data_2020 <- rio::import('ACSDP5Y2020.DP05-2024-11-18-MA.csv')
```

Extract and format population data.

```{r}
ACS_data_2020_2 <- ACS_data_2020[2,]
ACS_data_2020_colnames <- colnames(ACS_data_2020)
ACS_data_2020_2 <- as.data.frame(t(as.matrix(ACS_data_2020_2)))
ACS_data_2020_2 <- ACS_data_2020_2[-1,]
ACS_data_2020_colnames <- ACS_data_2020_colnames[2:length(ACS_data_2020_colnames)]
ACS_data_2020_3 <- cbind(ACS_data_2020_colnames, ACS_data_2020_2)
ACS_data_2020_3 <- as.data.frame(ACS_data_2020_3)
rows_to_keep <- c(1, (1:13)*4 + 1)
ACS_data_2020_4 <- ACS_data_2020_3[rows_to_keep,]
ACS_data_2020_5 <- ACS_data_2020_4[, 1]
ACS_data_2020_4[, 1] <- str_replace_all(string = ACS_data_2020_5, pattern = " County, Massachusetts!!Estimate", replacement = "")
colnames(ACS_data_2020_4) <- c("county", "population")
rownames(ACS_data_2020_4) <- c(1:nrow(ACS_data_2020_4))
ACS_data_2020_4[, 2] <- as.integer(gsub(",", "", ACS_data_2020_4[, 2]))  # Convert population data to integers
```

Combine population data of "Dukes" and "Nantucket" counties into one.

```{r}
population_sum_Dukes_Nantucket <- ACS_data_2020_4[4, "population"] + ACS_data_2020_4[10, "population"]
ACS_data_2020_6 <- ACS_data_2020_4[-c(4, 10), ]
new_row <- data.frame(county = "Dukes and Nantucket", population = population_sum_Dukes_Nantucket)
ACS_data_2020_6 <- rbind(ACS_data_2020_6, new_row)
rownames(ACS_data_2020_6) <- c(1:nrow(ACS_data_2020_6))
```

Add total population of Massachusetts.

```{r}
ACS_data_2020_7 <- rbind(c("MA", 6873003), ACS_data_2020_6)
ACS_data_2020_7$population <- as.integer(ACS_data_2020_7$population)  # Convert the 'population' column to integers
```

Merge population data with land area data.

```{r}
population_density <- left_join(ACS_data_2020_7, MA_land_area, by = "county")
```

Define counties by region.

```{r}
counties_by_region3 <- list(
  "MA_statewide" = c("MA"),
  "Boston_region" = c("Suffolk"),
  "Northeast_region" = c("Essex"),
  "Southeast_region" = c("Barnstable", "Bristol", "Plymouth", "Dukes and Nantucket"),
  "Metro_West_region" = c("Norfolk", "Middlesex"),
  "Central_region" = c("Worcester"),
  "Western_region" = c("Berkshire", "Franklin", "Hampshire", "Hampden")
)
```

Assign counties to their respective regions.

```{r}
population_density$region <- NA
for (region in names(counties_by_region3)) {
  counties_by_region4 <- counties_by_region3[[region]]
  population_density$region[population_density$county %in% counties_by_region4] <- region
}
```

Summarize population and land area data by region.

```{r}
population_density_by_region <- population_density %>%
  group_by(region) %>%
  summarize(
    region = unique(region),
    total_population = sum(population, na.rm = TRUE),
    total_land_area_square_miles = sum(land_area_square_miles, na.rm = TRUE)
  ) %>%
  select(region, total_population, total_land_area_square_miles)
```

Calculate population density for each region.

```{r}
population_density_by_region <- population_density_by_region %>%
  mutate(population_density = total_population / total_land_area_square_miles)
```

Save population density data to a CSV file.

```{r}
write.csv(population_density_by_region, "Population_density_by_region.csv", row.names = FALSE)
```

Combine data on percentage change in Rt for various policy change periods with population density across regions.

```{r}
regression_percentage_change_Rt_population_density <- policy_change_data_by_region %>%
  left_join(population_density_by_region, by = "region")
```

Define names for regions.

```{r}
region_labels2 <- c(
  "MA_statewide" = "Massachusetts (Statewide)",
  "Boston_region" = "Boston Region",
  "Northeast_region" = "Northeast Region",
  "Southeast_region" = "Southeast Region",
  "Metro_West_region" = "Metro West Region",
  "Central_region" = "Central Region",
  "Western_region" = "Western Region"
)
```

Get unique policy changes.

```{r}
policy_change <- unique(regression_percentage_change_Rt_population_density$change)
```

Initialize a list to store regression results and a data frame to collect all regression data.

```{r}
regression_results <- list()
regression_plots_data <- data.frame()
```

Loop through each unique policy change.

```{r}
for (change_val in policy_change) {
  
  # Filter data for the current policy change
  subset_data <- subset(regression_percentage_change_Rt_population_density, change == change_val)
  
  # Add a log10 transformation of the population density
  subset_data$log10_population_density <- log10(subset_data$population_density)
  
  # Run a linear regression model
  model <- lm(median ~ log10_population_density, data = subset_data)
  
  # Extract regression coefficients, confidence intervals, and R-squared value
  slope <- coef(model)["log10_population_density"]
  conf_int <- confint(model, level = 0.95)["log10_population_density", ]
  lower_ci <- conf_int[1]
  upper_ci <- conf_int[2]
  r_squared <- summary(model)$r.squared
  
  # Predict fitted values and confidence intervals
  predictions <- predict(model, interval = "confidence", level = 0.95)
  subset_data$fitted <- predictions[, "fit"]
  subset_data$lower <- predictions[, "lwr"]
  subset_data$upper <- predictions[, "upr"]
  
  # Save the model summary
  regression_results[[as.character(change_val)]] <- summary(model)
  
  # Create a data frame to store regression data for the current policy change
  regression_data <- data.frame(
    Policy_Change = change_val,
    Region = subset_data$region,
    Population_Density = subset_data$population_density,
    Log10_Population_Density = subset_data$log10_population_density,
    Median = subset_data$median,
    Fitted_Values = model$fitted.values,
    Residuals = model$residuals,
    Slope = slope,
    Lower_CI = lower_ci,
    Upper_CI = upper_ci,
    R_Squared = r_squared
  )
  
  # Append the regression data to the main data frame
  regression_plots_data <- rbind(regression_plots_data, regression_data)
  
  # Generate a regression plot with confidence intervals
  plot <- ggplot(subset_data, aes(x = log10_population_density, y = median)) +
    geom_point() +
    geom_smooth(method = "lm", se = FALSE, color = "black") +
    geom_ribbon(aes(ymin = lower, ymax = upper), alpha = 0.3, fill = "darkgrey") +
    geom_text_repel(aes(label = region_labels2[region]), size = 6, max.overlaps = Inf) +
    labs(
      title = paste(change_val),
      x = "Log10(Population Density)",
      y = "Percentage Change in Rt"
    ) +
    theme_minimal() +
    theme(
      panel.background = element_rect(fill = "white"),
      plot.background = element_rect(fill = "white"),
      panel.grid.major = element_line(color = "grey80"),
      panel.grid.minor = element_line(color = "grey90"),
      plot.title = element_text(size = 26, hjust = 0.5),
      axis.title.x = element_text(size = 20),
      axis.title.y = element_text(size = 20),
      axis.text = element_text(size = 20)
    )
  
  # Display the plot in the R environment
  print(plot)
  
  # Save the plot as a TIFF file
  tiff(
    filename = paste0("Regression_", change_val, ".tiff"),
    width = 10, height = 8, units = "in", res = 300, bg = "white"
  )
  print(plot)
  dev.off()
}
```

Save all regression data to a CSV file.

```{r}
write.csv(regression_plots_data, "Regression_data.csv", row.names = FALSE)
```

# Analysis of Statewide Policy Changes on COVID-19 Incident Counts by County

## Aggregating COVID-19 Case Data by County

Load custom functions.

```{r}
source('Functions.r')
```

Aggregate data for all counties across Massachusetts.

```{r}
MA_statewide <- bind_rows(
  imputed_negative_zero_US25001_Barnstable,
  imputed_negative_zero_US25003_Berkshire,
  imputed_negative_zero_US25005_Bristol,
  imputed_negative_zero_US25009_Essex,
  imputed_negative_zero_US25011_Franklin,
  imputed_negative_zero_US25013_Hampden,
  imputed_negative_zero_US25015_Hampshire,
  imputed_negative_zero_US25017_Middlesex,
  imputed_negative_zero_US25021_Norfolk,
  imputed_negative_zero_US25023_Plymouth,
  imputed_negative_zero_US25025_Suffolk,
  imputed_negative_zero_US25027_Worcester,
  imputed_negative_zero_US25901_Dukes_and_Nantucket
) %>%
  group_by(dates) %>%
  summarise(I = sum(I))
```

Aggregate data for Suffolk County.

```{r}
Suffolk <- imputed_negative_zero_US25025_Suffolk %>%
  group_by(dates) %>%
  summarise(I = sum(I))
```

Aggregate data for Essex County.

```{r}
Essex <- imputed_negative_zero_US25009_Essex %>%
  group_by(dates) %>%
  summarise(I = sum(I))
```

Aggregate data for Barnstable County.

```{r}
Barnstable <- imputed_negative_zero_US25001_Barnstable %>%
  group_by(dates) %>%
  summarise(I = sum(I))
```

Aggregate data for Bristol County.

```{r}
Bristol <- imputed_negative_zero_US25005_Bristol %>%
  group_by(dates) %>%
  summarise(I = sum(I))
```

Aggregate data for Plymouth County.

```{r}
Plymouth <- imputed_negative_zero_US25023_Plymouth %>%
  group_by(dates) %>%
  summarise(I = sum(I))
```

Aggregate data for Dukes and Nantucket Counties.

```{r}
Dukes_and_Nantucket <- imputed_negative_zero_US25901_Dukes_and_Nantucket %>%
  group_by(dates) %>%
  summarise(I = sum(I))
```

Aggregate data for Norfolk County.

```{r}
Norfolk <- imputed_negative_zero_US25021_Norfolk %>%
  group_by(dates) %>%
  summarise(I = sum(I))
```

Aggregate data for Middlesex County.

```{r}
Middlesex <- imputed_negative_zero_US25017_Middlesex %>%
  group_by(dates) %>%
  summarise(I = sum(I))
```

Aggregate data for Worcester County.

```{r}
Worcester <- imputed_negative_zero_US25027_Worcester %>%
  group_by(dates) %>%
  summarise(I = sum(I))
```

Aggregate data for Berkshire County.

```{r}
Berkshire <- imputed_negative_zero_US25003_Berkshire %>%
  group_by(dates) %>%
  summarise(I = sum(I))
```

Aggregate data for Franklin County.

```{r}
Franklin <- imputed_negative_zero_US25011_Franklin %>%
  group_by(dates) %>%
  summarise(I = sum(I))
```

Aggregate data for Hampden County.

```{r}
Hampden <- imputed_negative_zero_US25013_Hampden %>%
  group_by(dates) %>%
  summarise(I = sum(I))
```

Aggregate data for Hampshire County.

```{r}
Hampshire <- imputed_negative_zero_US25015_Hampshire %>%
  group_by(dates) %>%
  summarise(I = sum(I))
```

## Massachusetts Statewide

Set prefix for output filenames.

```{r}
prefix <- "MA_statewide"
```

### Incidence Model

Display COVID-19 delay distribution.

```{r}
View(covid_delay_dist)
```

Record start time of incidence model fitting process.

```{r}
start_time <- Sys.time()
```

Fit incidence model using reported (imputed) case counts and COVID-19 delay distribution.

```{r}
MA_statewide_model <- fit_incidence(
  reported = MA_statewide$I,
  delay_dist = covid_delay_dist$case,
  dof_grid = seq(6, 40, 2)
)
```

Record end time of fitting process and print elapsed time.

```{r}
end_time <- Sys.time()
print(end_time - start_time)
```

Save fitted incidence model to an RDS file.

```{r}
saveRDS(MA_statewide_model, paste0(prefix, "_model.rds"))
```

Save 'Isamps' matrix (fitted incidence samples) to a CSV file.

```{r}
write.csv(MA_statewide_model$Isamps, paste0(prefix, "_model_Isamps.csv"), row.names = FALSE)
```

Extract median and 95% CrI from the deconvoluted samples.

```{r}
sample0_median_cri <- deconvoluted_sample_median_cri(
  model = MA_statewide_model,
  MA_statewide
)
```

Simulate 10 hypothetical case time series using a scaled incidence model

```{r}
m0 <- multiplier_process(
  model = MA_statewide_model,
  multiplier = 4,
  num_hypothetical_time_series = 10
)
```

### 7-Day Sliding Window Rt

Record start time of Rt estimation process.

```{r}
start_time <- Sys.time()
```

Estimate Rt using a 7-day sliding window with Omicron-specific parameters.

```{r}
r_m0 <- sliding_window_Rt(
  sample0_median_cri,
  m0 = m0,
  mean_si = 2.9,
  std_si = 1.64
)
```

Record end time of Rt estimation process and print elapsed time.

```{r}
end_time <- Sys.time()
print(end_time - start_time)
```

Save Rt estimation results to an RDS file.

```{r}
saveRDS(r_m0, paste0(prefix, "_model_r_m0.rds"))
```

Record start time of the posterior extraction process.

```{r}
start_time <- Sys.time()
```

Extract 10 samples from the posterior distribution of 10,000 Rt time series.

```{r}
sample_r_m0_df <- posterior_distribution_extraction(
  sample0_median_cri,
  r_m0 = r_m0,
  n = 10
)
```

Record end time of posterior extraction process and print elapsed time.

```{r}
end_time <- Sys.time()
print(end_time - start_time)
```

Save extracted Rt samples to an RDS file.

```{r}
saveRDS(sample_r_m0_df, paste0(prefix, "_model_sample_r_m0_df.rds"))
```

### 3-Panel Plot of Case Counts and Rt Estimates

Define date range and x-axis breaks.

```{r}
start_date_3_panel_plot <- as.Date("2020-01-01")
end_date_3_panel_plot   <- as.Date("2022-07-31")
breaks <- seq(as.Date("2020-01-01"), as.Date("2022-07-01"), by = "3 months")
```

Helper function to set theme for plots:

```{r}
plot_set_theme <- function() {
  theme_classic() +
    theme(
    axis.text.x = element_text(size = 12),
    axis.text.y = element_text(size = 12)
    )
}
```

Plot 1: Observed Case Counts (grey points) and Deconvoluted Case Counts (black line)

```{r}
plot_case_counts <- ggplot() +
  geom_point(
    data = MA_statewide,
    aes(x = dates, y = I),
    shape = 3, color = "grey"
  ) +
  geom_line(
    data = sample0_median_cri,
    aes(x = dates, y = median),
    color = 'black'
  ) +
  scale_x_date(
    breaks = breaks,
    labels = date_format("%b\n%Y"),
    limits = c(start_date_3_panel_plot, end_date_3_panel_plot)
  ) +
  labs(
    y = "Case Counts",
    x = "Date"
  ) +
  plot_set_theme()
```

Plot 2: Estimated New Infections

```{r}
m0_median_cri <- plot_infection_count(m0, MA_statewide)  # Function to generate median and 95% CrI for estimated infections

plot_estimated_infections <- ggplot(m0_median_cri) +
  geom_line(
    aes(x = dates, y = median),
    color = 'black'
  ) +
  geom_ribbon(
    aes(x = dates, ymin = lower, ymax = upper),
    linetype = 2,
    alpha = 0.2
  ) +
  scale_x_date(
    limits = c(start_date_3_panel_plot, end_date_3_panel_plot),
    breaks = breaks,
    labels = date_format("%b\n%Y")
  ) +
  labs(
    y = "Estimated No.\nof Infections",
    x = "Estimated Date of Infection"
  ) +
  plot_set_theme()
```

Plot 3: Rt

```{r}
plot_Rt <- ggplot(sample_r_m0_df, aes(x = dates, y = median)) +
  geom_line(
    color = "black"
  ) +
  geom_ribbon(
    aes(x = dates, ymin = lower, ymax = upper),
    alpha = 0.2
  ) +
  geom_hline(
    yintercept = 1,
    linetype = 2
  ) +
  scale_x_date(
    limits = c(start_date_3_panel_plot, end_date_3_panel_plot),
    breaks = breaks,
    labels = date_format("%b\n%Y")
  ) +
  scale_y_continuous(
    limits = c(0, 2)
  ) +
  labs(
    y = expression(R[t]),
    x = "Estimated Date of Infection"
  ) +
  plot_set_theme()
```

Display plots.

```{r}
grid::grid.newpage()
grid::grid.draw(rbind(
  ggplotGrob(plot_case_counts),
  ggplotGrob(plot_estimated_infections),
  ggplotGrob(plot_Rt)
))
```

Save plots as a TIFF file.

```{r}
tiff(
  filename = paste0(prefix, "_plot_3_panel_case_counts_Rt.tiff"),
  width = 10,
  height = 12,
  units = "in",
  res = 300
)
grid::grid.newpage()
grid::grid.draw(rbind(
  ggplotGrob(plot_case_counts),
  ggplotGrob(plot_estimated_infections),
  ggplotGrob(plot_Rt)
))
dev.off()
```

### Policy Change Rt

Define date range for Rt estimation.

```{r}
start_date_policy_change_Rt <- as.Date("2020-01-22")  # The first date in the JHU dataset is 2020-01-22
end_date_policy_change_Rt   <- as.Date("2020-12-31")  # The analysis was concluded on 2020-12-31 to ensure the time frame predominantly reflects the transmission dynamics before the widespread distribution of COVID-19 vaccines, which became available in the United States on 2020-12-14.
```

Define dates for major policy changes.

```{r}
policy_change_date <- as.Date(c(
  "2020-03-15", "2020-05-06", "2020-05-18", 
  "2020-06-08", "2020-07-06", "2020-08-01", "2020-11-06"
))
```

Calculate the number of days since the estimation start date for each policy change.

```{r}
policy_change_number_of_days <- as.integer(
  policy_change_date - start_date_policy_change_Rt + 1
)
```

Define time windows for Rt estimation between policy changes.

```{r}
t_start <- c(2, policy_change_number_of_days)  # The start of each window: begins on day 2 and includes the day of each policy change
t_end <- c(policy_change_number_of_days - 1, as.integer(end_date_policy_change_Rt - start_date_policy_change_Rt + 1))  # The end of each window: one day before each policy change or the last day of analysis
```

Record start time of Rt estimation process.

```{r}
start_time <- Sys.time()
```

Estimate Rt for each time window using a sample-based approach. The estimation uses a mean serial interval of 2.9 days and a standard deviation of 1.64 days. 10 iterations are performed to increase robustness.

```{r}
sample_pcr_m0_df <- policy_change_Rt1(
  t_start = t_start,
  t_end = t_end,
  m0 = m0,
  sample0_median_cri = sample0_median_cri,
  n = 10,
  mean_si = 2.9,
  std_si = 1.64
)
```

Record end time of Rt estimation process and print elapsed time.

```{r}
end_time <- Sys.time()
print(end_time - start_time)
```

Save Rt estimation results to an RDS file.

```{r}
saveRDS(sample_pcr_m0_df, paste0(prefix, "_model_sample_pcr_m0_df.rds"))
```

Convert results to long format.

```{r}
sample_pcr_m0_df2long <- policy_change_Rt2(
  sample0_median_cri,
  sample_pcr_m0_df
)
```

Save long-format results to an RDS file.

```{r}
saveRDS(sample_pcr_m0_df2long, paste0(prefix, "_model_sample_pcr_m0_df2long.rds"))
```

Create a dataframe to store dates and labels for policy change events.

```{r}
policy_change_df <- data.frame(
  date = policy_change_date,
  y = c(1.8, 0.2, 1.8, 0.2, 1.8, 0.2, 1.8),
  event = c("A", "B", "C", "D", "E", "F", "G")
)
```

Plot estimated Rt over time with 95% CrI and policy change annotations.

```{r}
plot_policy_change_Rt <- ggplot(
  sample_pcr_m0_df2long,
  aes(x = dates, y = median, group = time_window)
  ) +
  geom_line(color = "black") +
  geom_ribbon(
    aes(ymin = lower, ymax = upper),
    alpha = 0.2
  ) +
  geom_hline(
    yintercept = 1,
    linetype = 2,
    color = "red"
  ) +
  geom_vline(
    xintercept = policy_change_df$date,
    color = "blue",
    linetype = "dotted"
  ) +
  annotate(
    geom = "label",
    x = policy_change_df$date,
    y = policy_change_df$y,
    label = policy_change_df$event,
    size = 4,
    fontface = "bold",
    color = "blue") +
  scale_x_date(
    limits = as.Date(c("2020-01-01", "2020-12-31")),
    breaks = seq(
      as.Date("2020-01-01"),
      as.Date("2020-12-01"),
      by = "1 month"
    ),
    labels = scales::date_format("%b")
  ) +
  scale_y_continuous(limits = c(0, 2)) +
  labs(
    x = "Estimated Date of Infection (2020)",
    y = bquote(Policy ~ Change ~ R[t])
  ) +
  ggtitle("Massachusetts Statewide") +
  theme_classic() +
  theme(
    axis.title.x = element_text(size = 12),
    axis.title.y = element_text(size = 12),
    axis.text.x = element_text(size = 10),
    axis.text.y = element_text(size = 12)
  )

plot_policy_change_Rt
```

Save plot as a TIFF file.

```{r}
tiff(
  paste0(prefix, "_policy_change_Rt.tiff"),
  width = 5,
  height = 4,
  units = "in",
  res = 300
)
print(plot_policy_change_Rt)
dev.off()
```

### Median Percentage Change in Rt with 95% CrI by Policy Change

Calculate median percentage change in Rt with 95% CrI for each policy change.

```{r}
policy_change_Rt_list <- percentage_change_policy_change_Rt1(sample_pcr_m0_df)
sample_percentage_change_list <- percentage_change_policy_change_Rt2(policy_change_Rt_list)
policy_change_Rt_df <- as.data.frame(percentage_change_policy_change_Rt3(policy_change_Rt_list))
```

Create a dataframe to store results.

```{r}
Rt_percentage_change_df <- data.frame(
  change = policy_change_Rt_list$change_summary$change,
  median = policy_change_Rt_df$median,
  lower_cri = policy_change_Rt_df$lower_cri,
  upper_cri = policy_change_Rt_df$upper_cri
)
colnames(Rt_percentage_change_df) <- c("change", "median", "lower_cri", "upper_cri")
Rt_percentage_change_df <- cbind(region = prefix, Rt_percentage_change_df)
```

Define descriptive labels for each policy change.

```{r}
percentage_change_policy_change_labels <- c(
  "1" = "School Closure and Gathering Restrictions",
  "2" = "Mask Mandate",
  "3" = "Re-opening (Phase 1)",
  "4" = "Re-opening (Phase 2)",
  "5" = "Re-opening (Phase 3)",
  "6" = "Travel and Quarantine Requirements",
  "7" = "Curfew and Gathering Restrictions"
)
```

Assign descriptive labels to 'change' column values.

```{r}
Rt_percentage_change_df$change <- factor(Rt_percentage_change_df$change, labels = percentage_change_policy_change_labels)
```

Save policy change results to an RDS file.

```{r}
saveRDS(policy_change_Rt_list, paste0(prefix, "_model_sample_pcr_m0_df2long.rds"))
```

Save dataframe to a CSV file.

```{r}
write.csv(
  Rt_percentage_change_df,
  paste0(prefix, "_percentage_change_policy_change.csv"),
  row.names = FALSE
)
```

Save dataframe to R environment.

```{r}
percentage_change_policy_change_dataframe_name <- paste0("percentage_change_policy_change_", prefix)
assign(percentage_change_policy_change_dataframe_name, Rt_percentage_change_df, envir = .GlobalEnv)
```

Create a forest plot for median Rt percentage change with 95% CrI.

```{r}
plot_Rt_percentage_change <- ggplot(Rt_percentage_change_df, aes(
  x = median,
  y = fct_rev(change),
  xmin = lower_cri,
  xmax = upper_cri
)) +
  geom_pointrange() +
  geom_vline(xintercept = 0, linetype = "dashed", color = "red") +
  xlim(-50, 50) +
  labs(
    title = "Massachusetts Statewide",
    x = "Percentage Change in Rt",
    y = "Policy Change"
  ) +
  theme_bw() +
  theme(
    axis.title.x = element_text(size = 12),
    axis.title.y = element_text(size = 12),
    axis.text.x = element_text(size = 9),
    axis.text.y = element_text(size = 9)
  ) +
  scale_y_discrete(labels = function(x) str_wrap(x, width = 20))
```

Display plot.

```{r}
plot_Rt_percentage_change
```

Save plot as a TIFF file.

```{r}
tiff(
  paste0(prefix, "_percentage_change_policy_change_Rt.tiff"),
  width = 5,
  height = 4,
  units = "in",
  res = 300
)
print(plot_Rt_percentage_change)
dev.off()
```

## Suffolk County

Note: Use the same set of code as for Massachusetts Statewide but replace MA_statewide with Suffolk.

Set prefix for output filenames.

```{r}
prefix <- "Suffolk"
```

### Incidence Model

Display COVID-19 delay distribution.

```{r}
View(covid_delay_dist)
```

Record start time of incidence model fitting process.

```{r}
start_time <- Sys.time()
```

Fit incidence model using reported (imputed) case counts and COVID-19 delay distribution.

```{r}
Suffolk_model <- fit_incidence(
  reported = Suffolk$I,
  delay_dist = covid_delay_dist$case,
  dof_grid = seq(6, 40, 2)
)
```

Record end time of fitting process and print elapsed time.

```{r}
end_time <- Sys.time()
print(end_time - start_time)
```

Save fitted incidence model to an RDS file.

```{r}
saveRDS(Suffolk_model, paste0(prefix, "_model.rds"))
```

Save 'Isamps' matrix (fitted incidence samples) to a CSV file.

```{r}
write.csv(Suffolk_model$Isamps, paste0(prefix, "_model_Isamps.csv"), row.names = FALSE)
```

Extract median and 95% CrI from the deconvoluted samples.

```{r}
sample0_median_cri <- deconvoluted_sample_median_cri(
  model = Suffolk_model,
  Suffolk
)
```

Simulate 10 hypothetical case time series using a scaled incidence model

```{r}
m0 <- multiplier_process(
  model = Suffolk_model,
  multiplier = 4,
  num_hypothetical_time_series = 10
)
```

### 7-Day Sliding Window Rt

Record start time of Rt estimation process.

```{r}
start_time <- Sys.time()
```

Estimate Rt using a 7-day sliding window with Omicron-specific parameters.

```{r}
r_m0 <- sliding_window_Rt(
  sample0_median_cri,
  m0 = m0,
  mean_si = 2.9,
  std_si = 1.64
)
```

Record end time of Rt estimation process and print elapsed time.

```{r}
end_time <- Sys.time()
print(end_time - start_time)
```

Save Rt estimation results to an RDS file.

```{r}
saveRDS(r_m0, paste0(prefix, "_model_r_m0.rds"))
```

Record start time of the posterior extraction process.

```{r}
start_time <- Sys.time()
```

Extract 10 samples from the posterior distribution of 10,000 Rt time series.

```{r}
sample_r_m0_df <- posterior_distribution_extraction(
  sample0_median_cri,
  r_m0 = r_m0,
  n = 10
)
```

Record end time of posterior extraction process and print elapsed time.

```{r}
end_time <- Sys.time()
print(end_time - start_time)
```

Save extracted Rt samples to an RDS file.

```{r}
saveRDS(sample_r_m0_df, paste0(prefix, "_model_sample_r_m0_df.rds"))
```

### 3-Panel Plot of Case Counts and Rt Estimates

Define date range and x-axis breaks.

```{r}
start_date_3_panel_plot <- as.Date("2020-01-01")
end_date_3_panel_plot   <- as.Date("2022-07-31")
breaks <- seq(as.Date("2020-01-01"), as.Date("2022-07-01"), by = "3 months")
```

Helper function to set theme for plots:

```{r}
plot_set_theme <- function() {
  theme_classic() +
    theme(
    axis.text.x = element_text(size = 12),
    axis.text.y = element_text(size = 12)
    )
}
```

Plot 1: Observed Case Counts (grey points) and Deconvoluted Case Counts (black line)

```{r}
plot_case_counts <- ggplot() +
  geom_point(
    data = Suffolk,
    aes(x = dates, y = I),
    shape = 3, color = "grey"
  ) +
  geom_line(
    data = sample0_median_cri,
    aes(x = dates, y = median),
    color = 'black'
  ) +
  scale_x_date(
    breaks = breaks,
    labels = date_format("%b\n%Y"),
    limits = c(start_date_3_panel_plot, end_date_3_panel_plot)
  ) +
  labs(
    y = "Case Counts",
    x = "Date"
  ) +
  plot_set_theme()
```

Plot 2: Estimated New Infections

```{r}
m0_median_cri <- plot_infection_count(m0, Suffolk)  # Function to generate median and 95% CrI for estimated infections

plot_estimated_infections <- ggplot(m0_median_cri) +
  geom_line(
    aes(x = dates, y = median),
    color = 'black'
  ) +
  geom_ribbon(
    aes(x = dates, ymin = lower, ymax = upper),
    linetype = 2,
    alpha = 0.2
  ) +
  scale_x_date(
    limits = c(start_date_3_panel_plot, end_date_3_panel_plot),
    breaks = breaks,
    labels = date_format("%b\n%Y")
  ) +
  labs(
    y = "Estimated No.\nof Infections",
    x = "Estimated Date of Infection"
  ) +
  plot_set_theme()
```

Plot 3: Rt

```{r}
plot_Rt <- ggplot(sample_r_m0_df, aes(x = dates, y = median)) +
  geom_line(
    color = "black"
  ) +
  geom_ribbon(
    aes(x = dates, ymin = lower, ymax = upper),
    alpha = 0.2
  ) +
  geom_hline(
    yintercept = 1,
    linetype = 2
  ) +
  scale_x_date(
    limits = c(start_date_3_panel_plot, end_date_3_panel_plot),
    breaks = breaks,
    labels = date_format("%b\n%Y")
  ) +
  scale_y_continuous(
    limits = c(0, 2)
  ) +
  labs(
    y = expression(R[t]),
    x = "Estimated Date of Infection"
  ) +
  plot_set_theme()
```

Display plots.

```{r}
grid::grid.newpage()
grid::grid.draw(rbind(
  ggplotGrob(plot_case_counts),
  ggplotGrob(plot_estimated_infections),
  ggplotGrob(plot_Rt)
))
```

Save plots as a TIFF file.

```{r}
tiff(
  filename = paste0(prefix, "_plot_3_panel_case_counts_Rt.tiff"),
  width = 10,
  height = 12,
  units = "in",
  res = 300
)
grid::grid.newpage()
grid::grid.draw(rbind(
  ggplotGrob(plot_case_counts),
  ggplotGrob(plot_estimated_infections),
  ggplotGrob(plot_Rt)
))
dev.off()
```

### Policy Change Rt

Define date range for Rt estimation.

```{r}
start_date_policy_change_Rt <- as.Date("2020-01-22")  # The first date in the JHU dataset is 2020-01-22
end_date_policy_change_Rt   <- as.Date("2020-12-31")  # The analysis was concluded on 2020-12-31 to ensure the time frame predominantly reflects the transmission dynamics before the widespread distribution of COVID-19 vaccines, which became available in the United States on 2020-12-14.
```

Define dates for major policy changes.

```{r}
policy_change_date <- as.Date(c(
  "2020-03-15", "2020-05-06", "2020-05-18", 
  "2020-06-08", "2020-07-06", "2020-08-01", "2020-11-06"
))
```

Calculate the number of days since the estimation start date for each policy change.

```{r}
policy_change_number_of_days <- as.integer(
  policy_change_date - start_date_policy_change_Rt + 1
)
```

Define time windows for Rt estimation between policy changes.

```{r}
t_start <- c(2, policy_change_number_of_days)  # The start of each window: begins on day 2 and includes the day of each policy change
t_end <- c(policy_change_number_of_days - 1, as.integer(end_date_policy_change_Rt - start_date_policy_change_Rt + 1))  # The end of each window: one day before each policy change or the last day of analysis
```

Record start time of Rt estimation process.

```{r}
start_time <- Sys.time()
```

Estimate Rt for each time window using a sample-based approach. The estimation uses a mean serial interval of 2.9 days and a standard deviation of 1.64 days. 10 iterations are performed to increase robustness.

```{r}
sample_pcr_m0_df <- policy_change_Rt1(
  t_start = t_start,
  t_end = t_end,
  m0 = m0,
  sample0_median_cri = sample0_median_cri,
  n = 10,
  mean_si = 2.9,
  std_si = 1.64
)
```

Record end time of Rt estimation process and print elapsed time.

```{r}
end_time <- Sys.time()
print(end_time - start_time)
```

Save Rt estimation results to an RDS file.

```{r}
saveRDS(sample_pcr_m0_df, paste0(prefix, "_model_sample_pcr_m0_df.rds"))
```

Convert results to long format.

```{r}
sample_pcr_m0_df2long <- policy_change_Rt2(
  sample0_median_cri,
  sample_pcr_m0_df
)
```

Save long-format results to an RDS file.

```{r}
saveRDS(sample_pcr_m0_df2long, paste0(prefix, "_model_sample_pcr_m0_df2long.rds"))
```

Create a dataframe to store dates and labels for policy change events.

```{r}
policy_change_df <- data.frame(
  date = policy_change_date,
  y = c(1.8, 0.2, 1.8, 0.2, 1.8, 0.2, 1.8),
  event = c("A", "B", "C", "D", "E", "F", "G")
)
```

Plot estimated Rt over time with 95% CrI and policy change annotations.

```{r}
plot_policy_change_Rt <- ggplot(
  sample_pcr_m0_df2long,
  aes(x = dates, y = median, group = time_window)
  ) +
  geom_line(color = "black") +
  geom_ribbon(
    aes(ymin = lower, ymax = upper),
    alpha = 0.2
  ) +
  geom_hline(
    yintercept = 1,
    linetype = 2,
    color = "red"
  ) +
  geom_vline(
    xintercept = policy_change_df$date,
    color = "blue",
    linetype = "dotted"
  ) +
  annotate(
    geom = "label",
    x = policy_change_df$date,
    y = policy_change_df$y,
    label = policy_change_df$event,
    size = 4,
    fontface = "bold",
    color = "blue") +
  scale_x_date(
    limits = as.Date(c("2020-01-01", "2020-12-31")),
    breaks = seq(
      as.Date("2020-01-01"),
      as.Date("2020-12-01"),
      by = "1 month"
    ),
    labels = scales::date_format("%b")
  ) +
  scale_y_continuous(limits = c(0, 2)) +
  labs(
    x = "Estimated Date of Infection (2020)",
    y = bquote(Policy ~ Change ~ R[t])
  ) +
  ggtitle("Suffolk County") +
  theme_classic() +
  theme(
    axis.title.x = element_text(size = 12),
    axis.title.y = element_text(size = 12),
    axis.text.x = element_text(size = 10),
    axis.text.y = element_text(size = 12)
  )

plot_policy_change_Rt
```

Save plot as a TIFF file.

```{r}
tiff(
  paste0(prefix, "_policy_change_Rt.tiff"),
  width = 5,
  height = 4,
  units = "in",
  res = 300
)
print(plot_policy_change_Rt)
dev.off()
```

### Median Percentage Change in Rt with 95% CrI by Policy Change

Calculate median percentage change in Rt with 95% CrI for each policy change.

```{r}
policy_change_Rt_list <- percentage_change_policy_change_Rt1(sample_pcr_m0_df)
sample_percentage_change_list <- percentage_change_policy_change_Rt2(policy_change_Rt_list)
policy_change_Rt_df <- as.data.frame(percentage_change_policy_change_Rt3(policy_change_Rt_list))
```

Create a dataframe to store results.

```{r}
Rt_percentage_change_df <- data.frame(
  change = policy_change_Rt_list$change_summary$change,
  median = policy_change_Rt_df$median,
  lower_cri = policy_change_Rt_df$lower_cri,
  upper_cri = policy_change_Rt_df$upper_cri
)
colnames(Rt_percentage_change_df) <- c("change", "median", "lower_cri", "upper_cri")
Rt_percentage_change_df <- cbind(region = prefix, Rt_percentage_change_df)
```

Define descriptive labels for each policy change.

```{r}
percentage_change_policy_change_labels <- c(
  "1" = "School Closure and Gathering Restrictions",
  "2" = "Mask Mandate",
  "3" = "Re-opening (Phase 1)",
  "4" = "Re-opening (Phase 2)",
  "5" = "Re-opening (Phase 3)",
  "6" = "Travel and Quarantine Requirements",
  "7" = "Curfew and Gathering Restrictions"
)
```

Assign descriptive labels to 'change' column values.

```{r}
Rt_percentage_change_df$change <- factor(Rt_percentage_change_df$change, labels = percentage_change_policy_change_labels)
```

Save policy change results to an RDS file.

```{r}
saveRDS(policy_change_Rt_list, paste0(prefix, "_model_sample_pcr_m0_df2long.rds"))
```

Save dataframe to a CSV file.

```{r}
write.csv(
  Rt_percentage_change_df,
  paste0(prefix, "_percentage_change_policy_change.csv"),
  row.names = FALSE
)
```

Save dataframe to R environment.

```{r}
percentage_change_policy_change_dataframe_name <- paste0("percentage_change_policy_change_", prefix)
assign(percentage_change_policy_change_dataframe_name, Rt_percentage_change_df, envir = .GlobalEnv)
```

Create a forest plot for median Rt percentage change with 95% CrI.

```{r}
plot_Rt_percentage_change <- ggplot(Rt_percentage_change_df, aes(
  x = median,
  y = fct_rev(change),
  xmin = lower_cri,
  xmax = upper_cri
)) +
  geom_pointrange() +
  geom_vline(xintercept = 0, linetype = "dashed", color = "red") +
  xlim(-50, 50) +
  labs(
    title = "Suffolk County",
    x = "Percentage Change in Rt",
    y = "Policy Change"
  ) +
  theme_bw() +
  theme(
    axis.title.x = element_text(size = 12),
    axis.title.y = element_text(size = 12),
    axis.text.x = element_text(size = 9),
    axis.text.y = element_text(size = 9)
  ) +
  scale_y_discrete(labels = function(x) str_wrap(x, width = 20))
```

Display plot.

```{r}
plot_Rt_percentage_change
```

Save plot as a TIFF file.

```{r}
tiff(
  paste0(prefix, "_percentage_change_policy_change_Rt.tiff"),
  width = 5,
  height = 4,
  units = "in",
  res = 300
)
print(plot_Rt_percentage_change)
dev.off()
```

## Essex County

Note: Use the same set of code as for Massachusetts Statewide but replace MA_statewide with Essex.

Set prefix for output filenames.

```{r}
prefix <- "Essex"
```

### Incidence Model

Display COVID-19 delay distribution.

```{r}
View(covid_delay_dist)
```

Record start time of incidence model fitting process.

```{r}
start_time <- Sys.time()
```

Fit incidence model using reported (imputed) case counts and COVID-19 delay distribution.

```{r}
Essex_model <- fit_incidence(
  reported = Essex$I,
  delay_dist = covid_delay_dist$case,
  dof_grid = seq(6, 40, 2)
)
```

Record end time of fitting process and print elapsed time.

```{r}
end_time <- Sys.time()
print(end_time - start_time)
```

Save fitted incidence model to an RDS file.

```{r}
saveRDS(Essex_model, paste0(prefix, "_model.rds"))
```

Save 'Isamps' matrix (fitted incidence samples) to a CSV file.

```{r}
write.csv(Essex_model$Isamps, paste0(prefix, "_model_Isamps.csv"), row.names = FALSE)
```

Extract median and 95% CrI from the deconvoluted samples.

```{r}
sample0_median_cri <- deconvoluted_sample_median_cri(
  model = Essex_model,
  Essex
)
```

Simulate 10 hypothetical case time series using a scaled incidence model

```{r}
m0 <- multiplier_process(
  model = Essex_model,
  multiplier = 4,
  num_hypothetical_time_series = 10
)
```

### 7-Day Sliding Window Rt

Record start time of Rt estimation process.

```{r}
start_time <- Sys.time()
```

Estimate Rt using a 7-day sliding window with Omicron-specific parameters.

```{r}
r_m0 <- sliding_window_Rt(
  sample0_median_cri,
  m0 = m0,
  mean_si = 2.9,
  std_si = 1.64
)
```

Record end time of Rt estimation process and print elapsed time.

```{r}
end_time <- Sys.time()
print(end_time - start_time)
```

Save Rt estimation results to an RDS file.

```{r}
saveRDS(r_m0, paste0(prefix, "_model_r_m0.rds"))
```

Record start time of the posterior extraction process.

```{r}
start_time <- Sys.time()
```

Extract 10 samples from the posterior distribution of 10,000 Rt time series.

```{r}
sample_r_m0_df <- posterior_distribution_extraction(
  sample0_median_cri,
  r_m0 = r_m0,
  n = 10
)
```

Record end time of posterior extraction process and print elapsed time.

```{r}
end_time <- Sys.time()
print(end_time - start_time)
```

Save extracted Rt samples to an RDS file.

```{r}
saveRDS(sample_r_m0_df, paste0(prefix, "_model_sample_r_m0_df.rds"))
```

### 3-Panel Plot of Case Counts and Rt Estimates

Define date range and x-axis breaks.

```{r}
start_date_3_panel_plot <- as.Date("2020-01-01")
end_date_3_panel_plot   <- as.Date("2022-07-31")
breaks <- seq(as.Date("2020-01-01"), as.Date("2022-07-01"), by = "3 months")
```

Helper function to set theme for plots:

```{r}
plot_set_theme <- function() {
  theme_classic() +
    theme(
    axis.text.x = element_text(size = 12),
    axis.text.y = element_text(size = 12)
    )
}
```

Plot 1: Observed Case Counts (grey points) and Deconvoluted Case Counts (black line)

```{r}
plot_case_counts <- ggplot() +
  geom_point(
    data = Essex,
    aes(x = dates, y = I),
    shape = 3, color = "grey"
  ) +
  geom_line(
    data = sample0_median_cri,
    aes(x = dates, y = median),
    color = 'black'
  ) +
  scale_x_date(
    breaks = breaks,
    labels = date_format("%b\n%Y"),
    limits = c(start_date_3_panel_plot, end_date_3_panel_plot)
  ) +
  labs(
    y = "Case Counts",
    x = "Date"
  ) +
  plot_set_theme()
```

Plot 2: Estimated New Infections

```{r}
m0_median_cri <- plot_infection_count(m0, Essex)  # Function to generate median and 95% CrI for estimated infections

plot_estimated_infections <- ggplot(m0_median_cri) +
  geom_line(
    aes(x = dates, y = median),
    color = 'black'
  ) +
  geom_ribbon(
    aes(x = dates, ymin = lower, ymax = upper),
    linetype = 2,
    alpha = 0.2
  ) +
  scale_x_date(
    limits = c(start_date_3_panel_plot, end_date_3_panel_plot),
    breaks = breaks,
    labels = date_format("%b\n%Y")
  ) +
  labs(
    y = "Estimated No.\nof Infections",
    x = "Estimated Date of Infection"
  ) +
  plot_set_theme()
```

Plot 3: Rt

```{r}
plot_Rt <- ggplot(sample_r_m0_df, aes(x = dates, y = median)) +
  geom_line(
    color = "black"
  ) +
  geom_ribbon(
    aes(x = dates, ymin = lower, ymax = upper),
    alpha = 0.2
  ) +
  geom_hline(
    yintercept = 1,
    linetype = 2
  ) +
  scale_x_date(
    limits = c(start_date_3_panel_plot, end_date_3_panel_plot),
    breaks = breaks,
    labels = date_format("%b\n%Y")
  ) +
  scale_y_continuous(
    limits = c(0, 2)
  ) +
  labs(
    y = expression(R[t]),
    x = "Estimated Date of Infection"
  ) +
  plot_set_theme()
```

Display plots.

```{r}
grid::grid.newpage()
grid::grid.draw(rbind(
  ggplotGrob(plot_case_counts),
  ggplotGrob(plot_estimated_infections),
  ggplotGrob(plot_Rt)
))
```

Save plots as a TIFF file.

```{r}
tiff(
  filename = paste0(prefix, "_plot_3_panel_case_counts_Rt.tiff"),
  width = 10,
  height = 12,
  units = "in",
  res = 300
)
grid::grid.newpage()
grid::grid.draw(rbind(
  ggplotGrob(plot_case_counts),
  ggplotGrob(plot_estimated_infections),
  ggplotGrob(plot_Rt)
))
dev.off()
```

### Policy Change Rt

Define date range for Rt estimation.

```{r}
start_date_policy_change_Rt <- as.Date("2020-01-22")  # The first date in the JHU dataset is 2020-01-22
end_date_policy_change_Rt   <- as.Date("2020-12-31")  # The analysis was concluded on 2020-12-31 to ensure the time frame predominantly reflects the transmission dynamics before the widespread distribution of COVID-19 vaccines, which became available in the United States on 2020-12-14.
```

Define dates for major policy changes.

```{r}
policy_change_date <- as.Date(c(
  "2020-03-15", "2020-05-06", "2020-05-18", 
  "2020-06-08", "2020-07-06", "2020-08-01", "2020-11-06"
))
```

Calculate the number of days since the estimation start date for each policy change.

```{r}
policy_change_number_of_days <- as.integer(
  policy_change_date - start_date_policy_change_Rt + 1
)
```

Define time windows for Rt estimation between policy changes.

```{r}
t_start <- c(2, policy_change_number_of_days)  # The start of each window: begins on day 2 and includes the day of each policy change
t_end <- c(policy_change_number_of_days - 1, as.integer(end_date_policy_change_Rt - start_date_policy_change_Rt + 1))  # The end of each window: one day before each policy change or the last day of analysis
```

Record start time of Rt estimation process.

```{r}
start_time <- Sys.time()
```

Estimate Rt for each time window using a sample-based approach. The estimation uses a mean serial interval of 2.9 days and a standard deviation of 1.64 days. 10 iterations are performed to increase robustness.

```{r}
sample_pcr_m0_df <- policy_change_Rt1(
  t_start = t_start,
  t_end = t_end,
  m0 = m0,
  sample0_median_cri = sample0_median_cri,
  n = 10,
  mean_si = 2.9,
  std_si = 1.64
)
```

Record end time of Rt estimation process and print elapsed time.

```{r}
end_time <- Sys.time()
print(end_time - start_time)
```

Save Rt estimation results to an RDS file.

```{r}
saveRDS(sample_pcr_m0_df, paste0(prefix, "_model_sample_pcr_m0_df.rds"))
```

Convert results to long format.

```{r}
sample_pcr_m0_df2long <- policy_change_Rt2(
  sample0_median_cri,
  sample_pcr_m0_df
)
```

Save long-format results to an RDS file.

```{r}
saveRDS(sample_pcr_m0_df2long, paste0(prefix, "_model_sample_pcr_m0_df2long.rds"))
```

Create a dataframe to store dates and labels for policy change events.

```{r}
policy_change_df <- data.frame(
  date = policy_change_date,
  y = c(1.8, 0.2, 1.8, 0.2, 1.8, 0.2, 1.8),
  event = c("A", "B", "C", "D", "E", "F", "G")
)
```

Plot estimated Rt over time with 95% CrI and policy change annotations.

```{r}
plot_policy_change_Rt <- ggplot(
  sample_pcr_m0_df2long,
  aes(x = dates, y = median, group = time_window)
  ) +
  geom_line(color = "black") +
  geom_ribbon(
    aes(ymin = lower, ymax = upper),
    alpha = 0.2
  ) +
  geom_hline(
    yintercept = 1,
    linetype = 2,
    color = "red"
  ) +
  geom_vline(
    xintercept = policy_change_df$date,
    color = "blue",
    linetype = "dotted"
  ) +
  annotate(
    geom = "label",
    x = policy_change_df$date,
    y = policy_change_df$y,
    label = policy_change_df$event,
    size = 4,
    fontface = "bold",
    color = "blue") +
  scale_x_date(
    limits = as.Date(c("2020-01-01", "2020-12-31")),
    breaks = seq(
      as.Date("2020-01-01"),
      as.Date("2020-12-01"),
      by = "1 month"
    ),
    labels = scales::date_format("%b")
  ) +
  scale_y_continuous(limits = c(0, 2)) +
  labs(
    x = "Estimated Date of Infection (2020)",
    y = bquote(Policy ~ Change ~ R[t])
  ) +
  ggtitle("Essex County") +
  theme_classic() +
  theme(
    axis.title.x = element_text(size = 12),
    axis.title.y = element_text(size = 12),
    axis.text.x = element_text(size = 10),
    axis.text.y = element_text(size = 12)
  )

plot_policy_change_Rt
```

Save plot as a TIFF file.

```{r}
tiff(
  paste0(prefix, "_policy_change_Rt.tiff"),
  width = 5,
  height = 4,
  units = "in",
  res = 300
)
print(plot_policy_change_Rt)
dev.off()
```

### Median Percentage Change in Rt with 95% CrI by Policy Change

Calculate median percentage change in Rt with 95% CrI for each policy change.

```{r}
policy_change_Rt_list <- percentage_change_policy_change_Rt1(sample_pcr_m0_df)
sample_percentage_change_list <- percentage_change_policy_change_Rt2(policy_change_Rt_list)
policy_change_Rt_df <- as.data.frame(percentage_change_policy_change_Rt3(policy_change_Rt_list))
```

Create a dataframe to store results.

```{r}
Rt_percentage_change_df <- data.frame(
  change = policy_change_Rt_list$change_summary$change,
  median = policy_change_Rt_df$median,
  lower_cri = policy_change_Rt_df$lower_cri,
  upper_cri = policy_change_Rt_df$upper_cri
)
colnames(Rt_percentage_change_df) <- c("change", "median", "lower_cri", "upper_cri")
Rt_percentage_change_df <- cbind(region = prefix, Rt_percentage_change_df)
```

Define descriptive labels for each policy change.

```{r}
percentage_change_policy_change_labels <- c(
  "1" = "School Closure and Gathering Restrictions",
  "2" = "Mask Mandate",
  "3" = "Re-opening (Phase 1)",
  "4" = "Re-opening (Phase 2)",
  "5" = "Re-opening (Phase 3)",
  "6" = "Travel and Quarantine Requirements",
  "7" = "Curfew and Gathering Restrictions"
)
```

Assign descriptive labels to 'change' column values.

```{r}
Rt_percentage_change_df$change <- factor(Rt_percentage_change_df$change, labels = percentage_change_policy_change_labels)
```

Save policy change results to an RDS file.

```{r}
saveRDS(policy_change_Rt_list, paste0(prefix, "_model_sample_pcr_m0_df2long.rds"))
```

Save dataframe to a CSV file.

```{r}
write.csv(
  Rt_percentage_change_df,
  paste0(prefix, "_percentage_change_policy_change.csv"),
  row.names = FALSE
)
```

Save dataframe to R environment.

```{r}
percentage_change_policy_change_dataframe_name <- paste0("percentage_change_policy_change_", prefix)
assign(percentage_change_policy_change_dataframe_name, Rt_percentage_change_df, envir = .GlobalEnv)
```

Create a forest plot for median Rt percentage change with 95% CrI.

```{r}
plot_Rt_percentage_change <- ggplot(Rt_percentage_change_df, aes(
  x = median,
  y = fct_rev(change),
  xmin = lower_cri,
  xmax = upper_cri
)) +
  geom_pointrange() +
  geom_vline(xintercept = 0, linetype = "dashed", color = "red") +
  xlim(-50, 50) +
  labs(
    title = "Essex County",
    x = "Percentage Change in Rt",
    y = "Policy Change"
  ) +
  theme_bw() +
  theme(
    axis.title.x = element_text(size = 12),
    axis.title.y = element_text(size = 12),
    axis.text.x = element_text(size = 9),
    axis.text.y = element_text(size = 9)
  ) +
  scale_y_discrete(labels = function(x) str_wrap(x, width = 20))
```

Display plot.

```{r}
plot_Rt_percentage_change
```

Save plot as a TIFF file.

```{r}
tiff(
  paste0(prefix, "_percentage_change_policy_change_Rt.tiff"),
  width = 5,
  height = 4,
  units = "in",
  res = 300
)
print(plot_Rt_percentage_change)
dev.off()
```

## Barnstable County

Note: Use the same set of code as for Massachusetts Statewide but replace MA_statewide with Barnstable.

Set prefix for output filenames.

```{r}
prefix <- "Barnstable"
```

### Incidence Model

Display COVID-19 delay distribution.

```{r}
View(covid_delay_dist)
```

Record start time of incidence model fitting process.

```{r}
start_time <- Sys.time()
```

Fit incidence model using reported (imputed) case counts and COVID-19 delay distribution.

```{r}
Barnstable_model <- fit_incidence(
  reported = Barnstable$I,
  delay_dist = covid_delay_dist$case,
  dof_grid = seq(6, 40, 2)
)
```

Record end time of fitting process and print elapsed time.

```{r}
end_time <- Sys.time()
print(end_time - start_time)
```

Save fitted incidence model to an RDS file.

```{r}
saveRDS(Barnstable_model, paste0(prefix, "_model.rds"))
```

Save 'Isamps' matrix (fitted incidence samples) to a CSV file.

```{r}
write.csv(Barnstable_model$Isamps, paste0(prefix, "_model_Isamps.csv"), row.names = FALSE)
```

Extract median and 95% CrI from the deconvoluted samples.

```{r}
sample0_median_cri <- deconvoluted_sample_median_cri(
  model = Barnstable_model,
  Barnstable
)
```

Simulate 10 hypothetical case time series using a scaled incidence model

```{r}
m0 <- multiplier_process(
  model = Barnstable_model,
  multiplier = 4,
  num_hypothetical_time_series = 10
)
```

### 7-Day Sliding Window Rt

Record start time of Rt estimation process.

```{r}
start_time <- Sys.time()
```

Estimate Rt using a 7-day sliding window with Omicron-specific parameters.

```{r}
r_m0 <- sliding_window_Rt(
  sample0_median_cri,
  m0 = m0,
  mean_si = 2.9,
  std_si = 1.64
)
```

Record end time of Rt estimation process and print elapsed time.

```{r}
end_time <- Sys.time()
print(end_time - start_time)
```

Save Rt estimation results to an RDS file.

```{r}
saveRDS(r_m0, paste0(prefix, "_model_r_m0.rds"))
```

Record start time of the posterior extraction process.

```{r}
start_time <- Sys.time()
```

Extract 10 samples from the posterior distribution of 10,000 Rt time series.

```{r}
sample_r_m0_df <- posterior_distribution_extraction(
  sample0_median_cri,
  r_m0 = r_m0,
  n = 10
)
```

Record end time of posterior extraction process and print elapsed time.

```{r}
end_time <- Sys.time()
print(end_time - start_time)
```

Save extracted Rt samples to an RDS file.

```{r}
saveRDS(sample_r_m0_df, paste0(prefix, "_model_sample_r_m0_df.rds"))
```

### 3-Panel Plot of Case Counts and Rt Estimates

Define date range and x-axis breaks.

```{r}
start_date_3_panel_plot <- as.Date("2020-01-01")
end_date_3_panel_plot   <- as.Date("2022-07-31")
breaks <- seq(as.Date("2020-01-01"), as.Date("2022-07-01"), by = "3 months")
```

Helper function to set theme for plots:

```{r}
plot_set_theme <- function() {
  theme_classic() +
    theme(
    axis.text.x = element_text(size = 12),
    axis.text.y = element_text(size = 12)
    )
}
```

Plot 1: Observed Case Counts (grey points) and Deconvoluted Case Counts (black line)

```{r}
plot_case_counts <- ggplot() +
  geom_point(
    data = Barnstable,
    aes(x = dates, y = I),
    shape = 3, color = "grey"
  ) +
  geom_line(
    data = sample0_median_cri,
    aes(x = dates, y = median),
    color = 'black'
  ) +
  scale_x_date(
    breaks = breaks,
    labels = date_format("%b\n%Y"),
    limits = c(start_date_3_panel_plot, end_date_3_panel_plot)
  ) +
  labs(
    y = "Case Counts",
    x = "Date"
  ) +
  plot_set_theme()
```

Plot 2: Estimated New Infections

```{r}
m0_median_cri <- plot_infection_count(m0, Barnstable)  # Function to generate median and 95% CrI for estimated infections

plot_estimated_infections <- ggplot(m0_median_cri) +
  geom_line(
    aes(x = dates, y = median),
    color = 'black'
  ) +
  geom_ribbon(
    aes(x = dates, ymin = lower, ymax = upper),
    linetype = 2,
    alpha = 0.2
  ) +
  scale_x_date(
    limits = c(start_date_3_panel_plot, end_date_3_panel_plot),
    breaks = breaks,
    labels = date_format("%b\n%Y")
  ) +
  labs(
    y = "Estimated No.\nof Infections",
    x = "Estimated Date of Infection"
  ) +
  plot_set_theme()
```

Plot 3: Rt

```{r}
plot_Rt <- ggplot(sample_r_m0_df, aes(x = dates, y = median)) +
  geom_line(
    color = "black"
  ) +
  geom_ribbon(
    aes(x = dates, ymin = lower, ymax = upper),
    alpha = 0.2
  ) +
  geom_hline(
    yintercept = 1,
    linetype = 2
  ) +
  scale_x_date(
    limits = c(start_date_3_panel_plot, end_date_3_panel_plot),
    breaks = breaks,
    labels = date_format("%b\n%Y")
  ) +
  scale_y_continuous(
    limits = c(0, 2)
  ) +
  labs(
    y = expression(R[t]),
    x = "Estimated Date of Infection"
  ) +
  plot_set_theme()
```

Display plots.

```{r}
grid::grid.newpage()
grid::grid.draw(rbind(
  ggplotGrob(plot_case_counts),
  ggplotGrob(plot_estimated_infections),
  ggplotGrob(plot_Rt)
))
```

Save plots as a TIFF file.

```{r}
tiff(
  filename = paste0(prefix, "_plot_3_panel_case_counts_Rt.tiff"),
  width = 10,
  height = 12,
  units = "in",
  res = 300
)
grid::grid.newpage()
grid::grid.draw(rbind(
  ggplotGrob(plot_case_counts),
  ggplotGrob(plot_estimated_infections),
  ggplotGrob(plot_Rt)
))
dev.off()
```

### Policy Change Rt

Define date range for Rt estimation.

```{r}
start_date_policy_change_Rt <- as.Date("2020-01-22")  # The first date in the JHU dataset is 2020-01-22
end_date_policy_change_Rt   <- as.Date("2020-12-31")  # The analysis was concluded on 2020-12-31 to ensure the time frame predominantly reflects the transmission dynamics before the widespread distribution of COVID-19 vaccines, which became available in the United States on 2020-12-14.
```

Define dates for major policy changes.

```{r}
policy_change_date <- as.Date(c(
  "2020-03-15", "2020-05-06", "2020-05-18", 
  "2020-06-08", "2020-07-06", "2020-08-01", "2020-11-06"
))
```

Calculate the number of days since the estimation start date for each policy change.

```{r}
policy_change_number_of_days <- as.integer(
  policy_change_date - start_date_policy_change_Rt + 1
)
```

Define time windows for Rt estimation between policy changes.

```{r}
t_start <- c(2, policy_change_number_of_days)  # The start of each window: begins on day 2 and includes the day of each policy change
t_end <- c(policy_change_number_of_days - 1, as.integer(end_date_policy_change_Rt - start_date_policy_change_Rt + 1))  # The end of each window: one day before each policy change or the last day of analysis
```

Record start time of Rt estimation process.

```{r}
start_time <- Sys.time()
```

Estimate Rt for each time window using a sample-based approach. The estimation uses a mean serial interval of 2.9 days and a standard deviation of 1.64 days. 10 iterations are performed to increase robustness.

```{r}
sample_pcr_m0_df <- policy_change_Rt1(
  t_start = t_start,
  t_end = t_end,
  m0 = m0,
  sample0_median_cri = sample0_median_cri,
  n = 10,
  mean_si = 2.9,
  std_si = 1.64
)
```

Record end time of Rt estimation process and print elapsed time.

```{r}
end_time <- Sys.time()
print(end_time - start_time)
```

Save Rt estimation results to an RDS file.

```{r}
saveRDS(sample_pcr_m0_df, paste0(prefix, "_model_sample_pcr_m0_df.rds"))
```

Convert results to long format.

```{r}
sample_pcr_m0_df2long <- policy_change_Rt2(
  sample0_median_cri,
  sample_pcr_m0_df
)
```

Save long-format results to an RDS file.

```{r}
saveRDS(sample_pcr_m0_df2long, paste0(prefix, "_model_sample_pcr_m0_df2long.rds"))
```

Create a dataframe to store dates and labels for policy change events.

```{r}
policy_change_df <- data.frame(
  date = policy_change_date,
  y = c(1.8, 0.2, 1.8, 0.2, 1.8, 0.2, 1.8),
  event = c("A", "B", "C", "D", "E", "F", "G")
)
```

Plot estimated Rt over time with 95% CrI and policy change annotations.

```{r}
plot_policy_change_Rt <- ggplot(
  sample_pcr_m0_df2long,
  aes(x = dates, y = median, group = time_window)
  ) +
  geom_line(color = "black") +
  geom_ribbon(
    aes(ymin = lower, ymax = upper),
    alpha = 0.2
  ) +
  geom_hline(
    yintercept = 1,
    linetype = 2,
    color = "red"
  ) +
  geom_vline(
    xintercept = policy_change_df$date,
    color = "blue",
    linetype = "dotted"
  ) +
  annotate(
    geom = "label",
    x = policy_change_df$date,
    y = policy_change_df$y,
    label = policy_change_df$event,
    size = 4,
    fontface = "bold",
    color = "blue") +
  scale_x_date(
    limits = as.Date(c("2020-01-01", "2020-12-31")),
    breaks = seq(
      as.Date("2020-01-01"),
      as.Date("2020-12-01"),
      by = "1 month"
    ),
    labels = scales::date_format("%b")
  ) +
  scale_y_continuous(limits = c(0, 2)) +
  labs(
    x = "Estimated Date of Infection (2020)",
    y = bquote(Policy ~ Change ~ R[t])
  ) +
  ggtitle("Barnstable County") +
  theme_classic() +
  theme(
    axis.title.x = element_text(size = 12),
    axis.title.y = element_text(size = 12),
    axis.text.x = element_text(size = 10),
    axis.text.y = element_text(size = 12)
  )

plot_policy_change_Rt
```

Save plot as a TIFF file.

```{r}
tiff(
  paste0(prefix, "_policy_change_Rt.tiff"),
  width = 5,
  height = 4,
  units = "in",
  res = 300
)
print(plot_policy_change_Rt)
dev.off()
```

### Median Percentage Change in Rt with 95% CrI by Policy Change

Calculate median percentage change in Rt with 95% CrI for each policy change.

```{r}
policy_change_Rt_list <- percentage_change_policy_change_Rt1(sample_pcr_m0_df)
sample_percentage_change_list <- percentage_change_policy_change_Rt2(policy_change_Rt_list)
policy_change_Rt_df <- as.data.frame(percentage_change_policy_change_Rt3(policy_change_Rt_list))
```

Create a dataframe to store results.

```{r}
Rt_percentage_change_df <- data.frame(
  change = policy_change_Rt_list$change_summary$change,
  median = policy_change_Rt_df$median,
  lower_cri = policy_change_Rt_df$lower_cri,
  upper_cri = policy_change_Rt_df$upper_cri
)
colnames(Rt_percentage_change_df) <- c("change", "median", "lower_cri", "upper_cri")
Rt_percentage_change_df <- cbind(region = prefix, Rt_percentage_change_df)
```

Define descriptive labels for each policy change.

```{r}
percentage_change_policy_change_labels <- c(
  "1" = "School Closure and Gathering Restrictions",
  "2" = "Mask Mandate",
  "3" = "Re-opening (Phase 1)",
  "4" = "Re-opening (Phase 2)",
  "5" = "Re-opening (Phase 3)",
  "6" = "Travel and Quarantine Requirements",
  "7" = "Curfew and Gathering Restrictions"
)
```

Assign descriptive labels to 'change' column values.

```{r}
Rt_percentage_change_df$change <- factor(Rt_percentage_change_df$change, labels = percentage_change_policy_change_labels)
```

Save policy change results to an RDS file.

```{r}
saveRDS(policy_change_Rt_list, paste0(prefix, "_model_sample_pcr_m0_df2long.rds"))
```

Save dataframe to a CSV file.

```{r}
write.csv(
  Rt_percentage_change_df,
  paste0(prefix, "_percentage_change_policy_change.csv"),
  row.names = FALSE
)
```

Save dataframe to R environment.

```{r}
percentage_change_policy_change_dataframe_name <- paste0("percentage_change_policy_change_", prefix)
assign(percentage_change_policy_change_dataframe_name, Rt_percentage_change_df, envir = .GlobalEnv)
```

Create a forest plot for median Rt percentage change with 95% CrI.

```{r}
plot_Rt_percentage_change <- ggplot(Rt_percentage_change_df, aes(
  x = median,
  y = fct_rev(change),
  xmin = lower_cri,
  xmax = upper_cri
)) +
  geom_pointrange() +
  geom_vline(xintercept = 0, linetype = "dashed", color = "red") +
  xlim(-50, 50) +
  labs(
    title = "Barnstable County",
    x = "Percentage Change in Rt",
    y = "Policy Change"
  ) +
  theme_bw() +
  theme(
    axis.title.x = element_text(size = 12),
    axis.title.y = element_text(size = 12),
    axis.text.x = element_text(size = 9),
    axis.text.y = element_text(size = 9)
  ) +
  scale_y_discrete(labels = function(x) str_wrap(x, width = 20))
```

Display plot.

```{r}
plot_Rt_percentage_change
```

Save plot as a TIFF file.

```{r}
tiff(
  paste0(prefix, "_percentage_change_policy_change_Rt.tiff"),
  width = 5,
  height = 4,
  units = "in",
  res = 300
)
print(plot_Rt_percentage_change)
dev.off()
```

## Bristol County

Note: Use the same set of code as for Massachusetts Statewide but replace MA_statewide with Bristol.

Set prefix for output filenames.

```{r}
prefix <- "Bristol"
```

### Incidence Model

Display COVID-19 delay distribution.

```{r}
View(covid_delay_dist)
```

Record start time of incidence model fitting process.

```{r}
start_time <- Sys.time()
```

Fit incidence model using reported (imputed) case counts and COVID-19 delay distribution.

```{r}
Bristol_model <- fit_incidence(
  reported = Bristol$I,
  delay_dist = covid_delay_dist$case,
  dof_grid = seq(6, 40, 2)
)
```

Record end time of fitting process and print elapsed time.

```{r}
end_time <- Sys.time()
print(end_time - start_time)
```

Save fitted incidence model to an RDS file.

```{r}
saveRDS(Bristol_model, paste0(prefix, "_model.rds"))
```

Save 'Isamps' matrix (fitted incidence samples) to a CSV file.

```{r}
write.csv(Bristol_model$Isamps, paste0(prefix, "_model_Isamps.csv"), row.names = FALSE)
```

Extract median and 95% CrI from the deconvoluted samples.

```{r}
sample0_median_cri <- deconvoluted_sample_median_cri(
  model = Bristol_model,
  Bristol
)
```

Simulate 10 hypothetical case time series using a scaled incidence model

```{r}
m0 <- multiplier_process(
  model = Bristol_model,
  multiplier = 4,
  num_hypothetical_time_series = 10
)
```

### 7-Day Sliding Window Rt

Record start time of Rt estimation process.

```{r}
start_time <- Sys.time()
```

Estimate Rt using a 7-day sliding window with Omicron-specific parameters.

```{r}
r_m0 <- sliding_window_Rt(
  sample0_median_cri,
  m0 = m0,
  mean_si = 2.9,
  std_si = 1.64
)
```

Record end time of Rt estimation process and print elapsed time.

```{r}
end_time <- Sys.time()
print(end_time - start_time)
```

Save Rt estimation results to an RDS file.

```{r}
saveRDS(r_m0, paste0(prefix, "_model_r_m0.rds"))
```

Record start time of the posterior extraction process.

```{r}
start_time <- Sys.time()
```

Extract 10 samples from the posterior distribution of 10,000 Rt time series.

```{r}
sample_r_m0_df <- posterior_distribution_extraction(
  sample0_median_cri,
  r_m0 = r_m0,
  n = 10
)
```

Record end time of posterior extraction process and print elapsed time.

```{r}
end_time <- Sys.time()
print(end_time - start_time)
```

Save extracted Rt samples to an RDS file.

```{r}
saveRDS(sample_r_m0_df, paste0(prefix, "_model_sample_r_m0_df.rds"))
```

### 3-Panel Plot of Case Counts and Rt Estimates

Define date range and x-axis breaks.

```{r}
start_date_3_panel_plot <- as.Date("2020-01-01")
end_date_3_panel_plot   <- as.Date("2022-07-31")
breaks <- seq(as.Date("2020-01-01"), as.Date("2022-07-01"), by = "3 months")
```

Helper function to set theme for plots:

```{r}
plot_set_theme <- function() {
  theme_classic() +
    theme(
    axis.text.x = element_text(size = 12),
    axis.text.y = element_text(size = 12)
    )
}
```

Plot 1: Observed Case Counts (grey points) and Deconvoluted Case Counts (black line)

```{r}
plot_case_counts <- ggplot() +
  geom_point(
    data = Bristol,
    aes(x = dates, y = I),
    shape = 3, color = "grey"
  ) +
  geom_line(
    data = sample0_median_cri,
    aes(x = dates, y = median),
    color = 'black'
  ) +
  scale_x_date(
    breaks = breaks,
    labels = date_format("%b\n%Y"),
    limits = c(start_date_3_panel_plot, end_date_3_panel_plot)
  ) +
  labs(
    y = "Case Counts",
    x = "Date"
  ) +
  plot_set_theme()
```

Plot 2: Estimated New Infections

```{r}
m0_median_cri <- plot_infection_count(m0, Bristol)  # Function to generate median and 95% CrI for estimated infections

plot_estimated_infections <- ggplot(m0_median_cri) +
  geom_line(
    aes(x = dates, y = median),
    color = 'black'
  ) +
  geom_ribbon(
    aes(x = dates, ymin = lower, ymax = upper),
    linetype = 2,
    alpha = 0.2
  ) +
  scale_x_date(
    limits = c(start_date_3_panel_plot, end_date_3_panel_plot),
    breaks = breaks,
    labels = date_format("%b\n%Y")
  ) +
  labs(
    y = "Estimated No.\nof Infections",
    x = "Estimated Date of Infection"
  ) +
  plot_set_theme()
```

Plot 3: Rt

```{r}
plot_Rt <- ggplot(sample_r_m0_df, aes(x = dates, y = median)) +
  geom_line(
    color = "black"
  ) +
  geom_ribbon(
    aes(x = dates, ymin = lower, ymax = upper),
    alpha = 0.2
  ) +
  geom_hline(
    yintercept = 1,
    linetype = 2
  ) +
  scale_x_date(
    limits = c(start_date_3_panel_plot, end_date_3_panel_plot),
    breaks = breaks,
    labels = date_format("%b\n%Y")
  ) +
  scale_y_continuous(
    limits = c(0, 2)
  ) +
  labs(
    y = expression(R[t]),
    x = "Estimated Date of Infection"
  ) +
  plot_set_theme()
```

Display plots.

```{r}
grid::grid.newpage()
grid::grid.draw(rbind(
  ggplotGrob(plot_case_counts),
  ggplotGrob(plot_estimated_infections),
  ggplotGrob(plot_Rt)
))
```

Save plots as a TIFF file.

```{r}
tiff(
  filename = paste0(prefix, "_plot_3_panel_case_counts_Rt.tiff"),
  width = 10,
  height = 12,
  units = "in",
  res = 300
)
grid::grid.newpage()
grid::grid.draw(rbind(
  ggplotGrob(plot_case_counts),
  ggplotGrob(plot_estimated_infections),
  ggplotGrob(plot_Rt)
))
dev.off()
```

### Policy Change Rt

Define date range for Rt estimation.

```{r}
start_date_policy_change_Rt <- as.Date("2020-01-22")  # The first date in the JHU dataset is 2020-01-22
end_date_policy_change_Rt   <- as.Date("2020-12-31")  # The analysis was concluded on 2020-12-31 to ensure the time frame predominantly reflects the transmission dynamics before the widespread distribution of COVID-19 vaccines, which became available in the United States on 2020-12-14.
```

Define dates for major policy changes.

```{r}
policy_change_date <- as.Date(c(
  "2020-03-15", "2020-05-06", "2020-05-18", 
  "2020-06-08", "2020-07-06", "2020-08-01", "2020-11-06"
))
```

Calculate the number of days since the estimation start date for each policy change.

```{r}
policy_change_number_of_days <- as.integer(
  policy_change_date - start_date_policy_change_Rt + 1
)
```

Define time windows for Rt estimation between policy changes.

```{r}
t_start <- c(2, policy_change_number_of_days)  # The start of each window: begins on day 2 and includes the day of each policy change
t_end <- c(policy_change_number_of_days - 1, as.integer(end_date_policy_change_Rt - start_date_policy_change_Rt + 1))  # The end of each window: one day before each policy change or the last day of analysis
```

Record start time of Rt estimation process.

```{r}
start_time <- Sys.time()
```

Estimate Rt for each time window using a sample-based approach. The estimation uses a mean serial interval of 2.9 days and a standard deviation of 1.64 days. 10 iterations are performed to increase robustness.

```{r}
sample_pcr_m0_df <- policy_change_Rt1(
  t_start = t_start,
  t_end = t_end,
  m0 = m0,
  sample0_median_cri = sample0_median_cri,
  n = 10,
  mean_si = 2.9,
  std_si = 1.64
)
```

Record end time of Rt estimation process and print elapsed time.

```{r}
end_time <- Sys.time()
print(end_time - start_time)
```

Save Rt estimation results to an RDS file.

```{r}
saveRDS(sample_pcr_m0_df, paste0(prefix, "_model_sample_pcr_m0_df.rds"))
```

Convert results to long format.

```{r}
sample_pcr_m0_df2long <- policy_change_Rt2(
  sample0_median_cri,
  sample_pcr_m0_df
)
```

Save long-format results to an RDS file.

```{r}
saveRDS(sample_pcr_m0_df2long, paste0(prefix, "_model_sample_pcr_m0_df2long.rds"))
```

Create a dataframe to store dates and labels for policy change events.

```{r}
policy_change_df <- data.frame(
  date = policy_change_date,
  y = c(1.8, 0.2, 1.8, 0.2, 1.8, 0.2, 1.8),
  event = c("A", "B", "C", "D", "E", "F", "G")
)
```

Plot estimated Rt over time with 95% CrI and policy change annotations.

```{r}
plot_policy_change_Rt <- ggplot(
  sample_pcr_m0_df2long,
  aes(x = dates, y = median, group = time_window)
  ) +
  geom_line(color = "black") +
  geom_ribbon(
    aes(ymin = lower, ymax = upper),
    alpha = 0.2
  ) +
  geom_hline(
    yintercept = 1,
    linetype = 2,
    color = "red"
  ) +
  geom_vline(
    xintercept = policy_change_df$date,
    color = "blue",
    linetype = "dotted"
  ) +
  annotate(
    geom = "label",
    x = policy_change_df$date,
    y = policy_change_df$y,
    label = policy_change_df$event,
    size = 4,
    fontface = "bold",
    color = "blue") +
  scale_x_date(
    limits = as.Date(c("2020-01-01", "2020-12-31")),
    breaks = seq(
      as.Date("2020-01-01"),
      as.Date("2020-12-01"),
      by = "1 month"
    ),
    labels = scales::date_format("%b")
  ) +
  scale_y_continuous(limits = c(0, 2)) +
  labs(
    x = "Estimated Date of Infection (2020)",
    y = bquote(Policy ~ Change ~ R[t])
  ) +
  ggtitle("Bristol County") +
  theme_classic() +
  theme(
    axis.title.x = element_text(size = 12),
    axis.title.y = element_text(size = 12),
    axis.text.x = element_text(size = 10),
    axis.text.y = element_text(size = 12)
  )

plot_policy_change_Rt
```

Save plot as a TIFF file.

```{r}
tiff(
  paste0(prefix, "_policy_change_Rt.tiff"),
  width = 5,
  height = 4,
  units = "in",
  res = 300
)
print(plot_policy_change_Rt)
dev.off()
```

### Median Percentage Change in Rt with 95% CrI by Policy Change

Calculate median percentage change in Rt with 95% CrI for each policy change.

```{r}
policy_change_Rt_list <- percentage_change_policy_change_Rt1(sample_pcr_m0_df)
sample_percentage_change_list <- percentage_change_policy_change_Rt2(policy_change_Rt_list)
policy_change_Rt_df <- as.data.frame(percentage_change_policy_change_Rt3(policy_change_Rt_list))
```

Create a dataframe to store results.

```{r}
Rt_percentage_change_df <- data.frame(
  change = policy_change_Rt_list$change_summary$change,
  median = policy_change_Rt_df$median,
  lower_cri = policy_change_Rt_df$lower_cri,
  upper_cri = policy_change_Rt_df$upper_cri
)
colnames(Rt_percentage_change_df) <- c("change", "median", "lower_cri", "upper_cri")
Rt_percentage_change_df <- cbind(region = prefix, Rt_percentage_change_df)
```

Define descriptive labels for each policy change.

```{r}
percentage_change_policy_change_labels <- c(
  "1" = "School Closure and Gathering Restrictions",
  "2" = "Mask Mandate",
  "3" = "Re-opening (Phase 1)",
  "4" = "Re-opening (Phase 2)",
  "5" = "Re-opening (Phase 3)",
  "6" = "Travel and Quarantine Requirements",
  "7" = "Curfew and Gathering Restrictions"
)
```

Assign descriptive labels to 'change' column values.

```{r}
Rt_percentage_change_df$change <- factor(Rt_percentage_change_df$change, labels = percentage_change_policy_change_labels)
```

Save policy change results to an RDS file.

```{r}
saveRDS(policy_change_Rt_list, paste0(prefix, "_model_sample_pcr_m0_df2long.rds"))
```

Save dataframe to a CSV file.

```{r}
write.csv(
  Rt_percentage_change_df,
  paste0(prefix, "_percentage_change_policy_change.csv"),
  row.names = FALSE
)
```

Save dataframe to R environment.

```{r}
percentage_change_policy_change_dataframe_name <- paste0("percentage_change_policy_change_", prefix)
assign(percentage_change_policy_change_dataframe_name, Rt_percentage_change_df, envir = .GlobalEnv)
```

Create a forest plot for median Rt percentage change with 95% CrI.

```{r}
plot_Rt_percentage_change <- ggplot(Rt_percentage_change_df, aes(
  x = median,
  y = fct_rev(change),
  xmin = lower_cri,
  xmax = upper_cri
)) +
  geom_pointrange() +
  geom_vline(xintercept = 0, linetype = "dashed", color = "red") +
  xlim(-50, 50) +
  labs(
    title = "Bristol County",
    x = "Percentage Change in Rt",
    y = "Policy Change"
  ) +
  theme_bw() +
  theme(
    axis.title.x = element_text(size = 12),
    axis.title.y = element_text(size = 12),
    axis.text.x = element_text(size = 9),
    axis.text.y = element_text(size = 9)
  ) +
  scale_y_discrete(labels = function(x) str_wrap(x, width = 20))
```

Display plot.

```{r}
plot_Rt_percentage_change
```

Save plot as a TIFF file.

```{r}
tiff(
  paste0(prefix, "_percentage_change_policy_change_Rt.tiff"),
  width = 5,
  height = 4,
  units = "in",
  res = 300
)
print(plot_Rt_percentage_change)
dev.off()
```

## Plymouth County

Note: Use the same set of code as for Massachusetts Statewide but replace MA_statewide with Plymouth.

Set prefix for output filenames.

```{r}
prefix <- "Plymouth"
```

### Incidence Model

Display COVID-19 delay distribution.

```{r}
View(covid_delay_dist)
```

Record start time of incidence model fitting process.

```{r}
start_time <- Sys.time()
```

Fit incidence model using reported (imputed) case counts and COVID-19 delay distribution.

```{r}
Plymouth_model <- fit_incidence(
  reported = Plymouth$I,
  delay_dist = covid_delay_dist$case,
  dof_grid = seq(6, 40, 2)
)
```

Record end time of fitting process and print elapsed time.

```{r}
end_time <- Sys.time()
print(end_time - start_time)
```

Save fitted incidence model to an RDS file.

```{r}
saveRDS(Plymouth_model, paste0(prefix, "_model.rds"))
```

Save 'Isamps' matrix (fitted incidence samples) to a CSV file.

```{r}
write.csv(Plymouth_model$Isamps, paste0(prefix, "_model_Isamps.csv"), row.names = FALSE)
```

Extract median and 95% CrI from the deconvoluted samples.

```{r}
sample0_median_cri <- deconvoluted_sample_median_cri(
  model = Plymouth_model,
  Plymouth
)
```

Simulate 10 hypothetical case time series using a scaled incidence model

```{r}
m0 <- multiplier_process(
  model = Plymouth_model,
  multiplier = 4,
  num_hypothetical_time_series = 10
)
```

### 7-Day Sliding Window Rt

Record start time of Rt estimation process.

```{r}
start_time <- Sys.time()
```

Estimate Rt using a 7-day sliding window with Omicron-specific parameters.

```{r}
r_m0 <- sliding_window_Rt(
  sample0_median_cri,
  m0 = m0,
  mean_si = 2.9,
  std_si = 1.64
)
```

Record end time of Rt estimation process and print elapsed time.

```{r}
end_time <- Sys.time()
print(end_time - start_time)
```

Save Rt estimation results to an RDS file.

```{r}
saveRDS(r_m0, paste0(prefix, "_model_r_m0.rds"))
```

Record start time of the posterior extraction process.

```{r}
start_time <- Sys.time()
```

Extract 10 samples from the posterior distribution of 10,000 Rt time series.

```{r}
sample_r_m0_df <- posterior_distribution_extraction(
  sample0_median_cri,
  r_m0 = r_m0,
  n = 10
)
```

Record end time of posterior extraction process and print elapsed time.

```{r}
end_time <- Sys.time()
print(end_time - start_time)
```

Save extracted Rt samples to an RDS file.

```{r}
saveRDS(sample_r_m0_df, paste0(prefix, "_model_sample_r_m0_df.rds"))
```

### 3-Panel Plot of Case Counts and Rt Estimates

Define date range and x-axis breaks.

```{r}
start_date_3_panel_plot <- as.Date("2020-01-01")
end_date_3_panel_plot   <- as.Date("2022-07-31")
breaks <- seq(as.Date("2020-01-01"), as.Date("2022-07-01"), by = "3 months")
```

Helper function to set theme for plots:

```{r}
plot_set_theme <- function() {
  theme_classic() +
    theme(
    axis.text.x = element_text(size = 12),
    axis.text.y = element_text(size = 12)
    )
}
```

Plot 1: Observed Case Counts (grey points) and Deconvoluted Case Counts (black line)

```{r}
plot_case_counts <- ggplot() +
  geom_point(
    data = Plymouth,
    aes(x = dates, y = I),
    shape = 3, color = "grey"
  ) +
  geom_line(
    data = sample0_median_cri,
    aes(x = dates, y = median),
    color = 'black'
  ) +
  scale_x_date(
    breaks = breaks,
    labels = date_format("%b\n%Y"),
    limits = c(start_date_3_panel_plot, end_date_3_panel_plot)
  ) +
  labs(
    y = "Case Counts",
    x = "Date"
  ) +
  plot_set_theme()
```

Plot 2: Estimated New Infections

```{r}
m0_median_cri <- plot_infection_count(m0, Plymouth)  # Function to generate median and 95% CrI for estimated infections

plot_estimated_infections <- ggplot(m0_median_cri) +
  geom_line(
    aes(x = dates, y = median),
    color = 'black'
  ) +
  geom_ribbon(
    aes(x = dates, ymin = lower, ymax = upper),
    linetype = 2,
    alpha = 0.2
  ) +
  scale_x_date(
    limits = c(start_date_3_panel_plot, end_date_3_panel_plot),
    breaks = breaks,
    labels = date_format("%b\n%Y")
  ) +
  labs(
    y = "Estimated No.\nof Infections",
    x = "Estimated Date of Infection"
  ) +
  plot_set_theme()
```

Plot 3: Rt

```{r}
plot_Rt <- ggplot(sample_r_m0_df, aes(x = dates, y = median)) +
  geom_line(
    color = "black"
  ) +
  geom_ribbon(
    aes(x = dates, ymin = lower, ymax = upper),
    alpha = 0.2
  ) +
  geom_hline(
    yintercept = 1,
    linetype = 2
  ) +
  scale_x_date(
    limits = c(start_date_3_panel_plot, end_date_3_panel_plot),
    breaks = breaks,
    labels = date_format("%b\n%Y")
  ) +
  scale_y_continuous(
    limits = c(0, 2)
  ) +
  labs(
    y = expression(R[t]),
    x = "Estimated Date of Infection"
  ) +
  plot_set_theme()
```

Display plots.

```{r}
grid::grid.newpage()
grid::grid.draw(rbind(
  ggplotGrob(plot_case_counts),
  ggplotGrob(plot_estimated_infections),
  ggplotGrob(plot_Rt)
))
```

Save plots as a TIFF file.

```{r}
tiff(
  filename = paste0(prefix, "_plot_3_panel_case_counts_Rt.tiff"),
  width = 10,
  height = 12,
  units = "in",
  res = 300
)
grid::grid.newpage()
grid::grid.draw(rbind(
  ggplotGrob(plot_case_counts),
  ggplotGrob(plot_estimated_infections),
  ggplotGrob(plot_Rt)
))
dev.off()
```

### Policy Change Rt

Define date range for Rt estimation.

```{r}
start_date_policy_change_Rt <- as.Date("2020-01-22")  # The first date in the JHU dataset is 2020-01-22
end_date_policy_change_Rt   <- as.Date("2020-12-31")  # The analysis was concluded on 2020-12-31 to ensure the time frame predominantly reflects the transmission dynamics before the widespread distribution of COVID-19 vaccines, which became available in the United States on 2020-12-14.
```

Define dates for major policy changes.

```{r}
policy_change_date <- as.Date(c(
  "2020-03-15", "2020-05-06", "2020-05-18", 
  "2020-06-08", "2020-07-06", "2020-08-01", "2020-11-06"
))
```

Calculate the number of days since the estimation start date for each policy change.

```{r}
policy_change_number_of_days <- as.integer(
  policy_change_date - start_date_policy_change_Rt + 1
)
```

Define time windows for Rt estimation between policy changes.

```{r}
t_start <- c(2, policy_change_number_of_days)  # The start of each window: begins on day 2 and includes the day of each policy change
t_end <- c(policy_change_number_of_days - 1, as.integer(end_date_policy_change_Rt - start_date_policy_change_Rt + 1))  # The end of each window: one day before each policy change or the last day of analysis
```

Record start time of Rt estimation process.

```{r}
start_time <- Sys.time()
```

Estimate Rt for each time window using a sample-based approach. The estimation uses a mean serial interval of 2.9 days and a standard deviation of 1.64 days. 10 iterations are performed to increase robustness.

```{r}
sample_pcr_m0_df <- policy_change_Rt1(
  t_start = t_start,
  t_end = t_end,
  m0 = m0,
  sample0_median_cri = sample0_median_cri,
  n = 10,
  mean_si = 2.9,
  std_si = 1.64
)
```

Record end time of Rt estimation process and print elapsed time.

```{r}
end_time <- Sys.time()
print(end_time - start_time)
```

Save Rt estimation results to an RDS file.

```{r}
saveRDS(sample_pcr_m0_df, paste0(prefix, "_model_sample_pcr_m0_df.rds"))
```

Convert results to long format.

```{r}
sample_pcr_m0_df2long <- policy_change_Rt2(
  sample0_median_cri,
  sample_pcr_m0_df
)
```

Save long-format results to an RDS file.

```{r}
saveRDS(sample_pcr_m0_df2long, paste0(prefix, "_model_sample_pcr_m0_df2long.rds"))
```

Create a dataframe to store dates and labels for policy change events.

```{r}
policy_change_df <- data.frame(
  date = policy_change_date,
  y = c(1.8, 0.2, 1.8, 0.2, 1.8, 0.2, 1.8),
  event = c("A", "B", "C", "D", "E", "F", "G")
)
```

Plot estimated Rt over time with 95% CrI and policy change annotations.

```{r}
plot_policy_change_Rt <- ggplot(
  sample_pcr_m0_df2long,
  aes(x = dates, y = median, group = time_window)
  ) +
  geom_line(color = "black") +
  geom_ribbon(
    aes(ymin = lower, ymax = upper),
    alpha = 0.2
  ) +
  geom_hline(
    yintercept = 1,
    linetype = 2,
    color = "red"
  ) +
  geom_vline(
    xintercept = policy_change_df$date,
    color = "blue",
    linetype = "dotted"
  ) +
  annotate(
    geom = "label",
    x = policy_change_df$date,
    y = policy_change_df$y,
    label = policy_change_df$event,
    size = 4,
    fontface = "bold",
    color = "blue") +
  scale_x_date(
    limits = as.Date(c("2020-01-01", "2020-12-31")),
    breaks = seq(
      as.Date("2020-01-01"),
      as.Date("2020-12-01"),
      by = "1 month"
    ),
    labels = scales::date_format("%b")
  ) +
  scale_y_continuous(limits = c(0, 2)) +
  labs(
    x = "Estimated Date of Infection (2020)",
    y = bquote(Policy ~ Change ~ R[t])
  ) +
  ggtitle("Plymouth County") +
  theme_classic() +
  theme(
    axis.title.x = element_text(size = 12),
    axis.title.y = element_text(size = 12),
    axis.text.x = element_text(size = 10),
    axis.text.y = element_text(size = 12)
  )

plot_policy_change_Rt
```

Save plot as a TIFF file.

```{r}
tiff(
  paste0(prefix, "_policy_change_Rt.tiff"),
  width = 5,
  height = 4,
  units = "in",
  res = 300
)
print(plot_policy_change_Rt)
dev.off()
```

### Median Percentage Change in Rt with 95% CrI by Policy Change

Calculate median percentage change in Rt with 95% CrI for each policy change.

```{r}
policy_change_Rt_list <- percentage_change_policy_change_Rt1(sample_pcr_m0_df)
sample_percentage_change_list <- percentage_change_policy_change_Rt2(policy_change_Rt_list)
policy_change_Rt_df <- as.data.frame(percentage_change_policy_change_Rt3(policy_change_Rt_list))
```

Create a dataframe to store results.

```{r}
Rt_percentage_change_df <- data.frame(
  change = policy_change_Rt_list$change_summary$change,
  median = policy_change_Rt_df$median,
  lower_cri = policy_change_Rt_df$lower_cri,
  upper_cri = policy_change_Rt_df$upper_cri
)
colnames(Rt_percentage_change_df) <- c("change", "median", "lower_cri", "upper_cri")
Rt_percentage_change_df <- cbind(region = prefix, Rt_percentage_change_df)
```

Define descriptive labels for each policy change.

```{r}
percentage_change_policy_change_labels <- c(
  "1" = "School Closure and Gathering Restrictions",
  "2" = "Mask Mandate",
  "3" = "Re-opening (Phase 1)",
  "4" = "Re-opening (Phase 2)",
  "5" = "Re-opening (Phase 3)",
  "6" = "Travel and Quarantine Requirements",
  "7" = "Curfew and Gathering Restrictions"
)
```

Assign descriptive labels to 'change' column values.

```{r}
Rt_percentage_change_df$change <- factor(Rt_percentage_change_df$change, labels = percentage_change_policy_change_labels)
```

Save policy change results to an RDS file.

```{r}
saveRDS(policy_change_Rt_list, paste0(prefix, "_model_sample_pcr_m0_df2long.rds"))
```

Save dataframe to a CSV file.

```{r}
write.csv(
  Rt_percentage_change_df,
  paste0(prefix, "_percentage_change_policy_change.csv"),
  row.names = FALSE
)
```

Save dataframe to R environment.

```{r}
percentage_change_policy_change_dataframe_name <- paste0("percentage_change_policy_change_", prefix)
assign(percentage_change_policy_change_dataframe_name, Rt_percentage_change_df, envir = .GlobalEnv)
```

Create a forest plot for median Rt percentage change with 95% CrI.

```{r}
plot_Rt_percentage_change <- ggplot(Rt_percentage_change_df, aes(
  x = median,
  y = fct_rev(change),
  xmin = lower_cri,
  xmax = upper_cri
)) +
  geom_pointrange() +
  geom_vline(xintercept = 0, linetype = "dashed", color = "red") +
  xlim(-50, 50) +
  labs(
    title = "Plymouth County",
    x = "Percentage Change in Rt",
    y = "Policy Change"
  ) +
  theme_bw() +
  theme(
    axis.title.x = element_text(size = 12),
    axis.title.y = element_text(size = 12),
    axis.text.x = element_text(size = 9),
    axis.text.y = element_text(size = 9)
  ) +
  scale_y_discrete(labels = function(x) str_wrap(x, width = 20))
```

Display plot.

```{r}
plot_Rt_percentage_change
```

Save plot as a TIFF file.

```{r}
tiff(
  paste0(prefix, "_percentage_change_policy_change_Rt.tiff"),
  width = 5,
  height = 4,
  units = "in",
  res = 300
)
print(plot_Rt_percentage_change)
dev.off()
```

## Dukes and Nantucket Counties

Note: Use the same set of code as for Massachusetts Statewide but replace MA_statewide with Dukes_and_Nantucket.

Set prefix for output filenames.

```{r}
prefix <- "Dukes_and_Nantucket"
```

### Incidence Model

Display COVID-19 delay distribution.

```{r}
View(covid_delay_dist)
```

Record start time of incidence model fitting process.

```{r}
start_time <- Sys.time()
```

Fit incidence model using reported (imputed) case counts and COVID-19 delay distribution.

```{r}
Dukes_and_Nantucket_model <- fit_incidence(
  reported = Dukes_and_Nantucket$I,
  delay_dist = covid_delay_dist$case,
  dof_grid = seq(6, 40, 2)
)
```

Record end time of fitting process and print elapsed time.

```{r}
end_time <- Sys.time()
print(end_time - start_time)
```

Save fitted incidence model to an RDS file.

```{r}
saveRDS(Dukes_and_Nantucket_model, paste0(prefix, "_model.rds"))
```

Save 'Isamps' matrix (fitted incidence samples) to a CSV file.

```{r}
write.csv(Dukes_and_Nantucket_model$Isamps, paste0(prefix, "_model_Isamps.csv"), row.names = FALSE)
```

Extract median and 95% CrI from the deconvoluted samples.

```{r}
sample0_median_cri <- deconvoluted_sample_median_cri(
  model = Dukes_and_Nantucket_model,
  Dukes_and_Nantucket
)
```

Simulate 10 hypothetical case time series using a scaled incidence model

```{r}
m0 <- multiplier_process(
  model = Dukes_and_Nantucket_model,
  multiplier = 4,
  num_hypothetical_time_series = 10
)
```

### 7-Day Sliding Window Rt

Record start time of Rt estimation process.

```{r}
start_time <- Sys.time()
```

Estimate Rt using a 7-day sliding window with Omicron-specific parameters.

```{r}
r_m0 <- sliding_window_Rt(
  sample0_median_cri,
  m0 = m0,
  mean_si = 2.9,
  std_si = 1.64
)
```

Record end time of Rt estimation process and print elapsed time.

```{r}
end_time <- Sys.time()
print(end_time - start_time)
```

Save Rt estimation results to an RDS file.

```{r}
saveRDS(r_m0, paste0(prefix, "_model_r_m0.rds"))
```

Record start time of the posterior extraction process.

```{r}
start_time <- Sys.time()
```

Extract 10 samples from the posterior distribution of 10,000 Rt time series.

```{r}
sample_r_m0_df <- posterior_distribution_extraction(
  sample0_median_cri,
  r_m0 = r_m0,
  n = 10
)
```

Record end time of posterior extraction process and print elapsed time.

```{r}
end_time <- Sys.time()
print(end_time - start_time)
```

Save extracted Rt samples to an RDS file.

```{r}
saveRDS(sample_r_m0_df, paste0(prefix, "_model_sample_r_m0_df.rds"))
```

### 3-Panel Plot of Case Counts and Rt Estimates

Define date range and x-axis breaks.

```{r}
start_date_3_panel_plot <- as.Date("2020-01-01")
end_date_3_panel_plot   <- as.Date("2022-07-31")
breaks <- seq(as.Date("2020-01-01"), as.Date("2022-07-01"), by = "3 months")
```

Helper function to set theme for plots:

```{r}
plot_set_theme <- function() {
  theme_classic() +
    theme(
    axis.text.x = element_text(size = 12),
    axis.text.y = element_text(size = 12)
    )
}
```

Plot 1: Observed Case Counts (grey points) and Deconvoluted Case Counts (black line)

```{r}
plot_case_counts <- ggplot() +
  geom_point(
    data = Dukes_and_Nantucket,
    aes(x = dates, y = I),
    shape = 3, color = "grey"
  ) +
  geom_line(
    data = sample0_median_cri,
    aes(x = dates, y = median),
    color = 'black'
  ) +
  scale_x_date(
    breaks = breaks,
    labels = date_format("%b\n%Y"),
    limits = c(start_date_3_panel_plot, end_date_3_panel_plot)
  ) +
  labs(
    y = "Case Counts",
    x = "Date"
  ) +
  plot_set_theme()
```

Plot 2: Estimated New Infections

```{r}
m0_median_cri <- plot_infection_count(m0, Dukes_and_Nantucket)  # Function to generate median and 95% CrI for estimated infections

plot_estimated_infections <- ggplot(m0_median_cri) +
  geom_line(
    aes(x = dates, y = median),
    color = 'black'
  ) +
  geom_ribbon(
    aes(x = dates, ymin = lower, ymax = upper),
    linetype = 2,
    alpha = 0.2
  ) +
  scale_x_date(
    limits = c(start_date_3_panel_plot, end_date_3_panel_plot),
    breaks = breaks,
    labels = date_format("%b\n%Y")
  ) +
  labs(
    y = "Estimated No.\nof Infections",
    x = "Estimated Date of Infection"
  ) +
  plot_set_theme()
```

Plot 3: Rt

```{r}
plot_Rt <- ggplot(sample_r_m0_df, aes(x = dates, y = median)) +
  geom_line(
    color = "black"
  ) +
  geom_ribbon(
    aes(x = dates, ymin = lower, ymax = upper),
    alpha = 0.2
  ) +
  geom_hline(
    yintercept = 1,
    linetype = 2
  ) +
  scale_x_date(
    limits = c(start_date_3_panel_plot, end_date_3_panel_plot),
    breaks = breaks,
    labels = date_format("%b\n%Y")
  ) +
  scale_y_continuous(
    limits = c(0, 2)
  ) +
  labs(
    y = expression(R[t]),
    x = "Estimated Date of Infection"
  ) +
  plot_set_theme()
```

Display plots.

```{r}
grid::grid.newpage()
grid::grid.draw(rbind(
  ggplotGrob(plot_case_counts),
  ggplotGrob(plot_estimated_infections),
  ggplotGrob(plot_Rt)
))
```

Save plots as a TIFF file.

```{r}
tiff(
  filename = paste0(prefix, "_plot_3_panel_case_counts_Rt.tiff"),
  width = 10,
  height = 12,
  units = "in",
  res = 300
)
grid::grid.newpage()
grid::grid.draw(rbind(
  ggplotGrob(plot_case_counts),
  ggplotGrob(plot_estimated_infections),
  ggplotGrob(plot_Rt)
))
dev.off()
```

### Policy Change Rt

Define date range for Rt estimation.

```{r}
start_date_policy_change_Rt <- as.Date("2020-01-22")  # The first date in the JHU dataset is 2020-01-22
end_date_policy_change_Rt   <- as.Date("2020-12-31")  # The analysis was concluded on 2020-12-31 to ensure the time frame predominantly reflects the transmission dynamics before the widespread distribution of COVID-19 vaccines, which became available in the United States on 2020-12-14.
```

Define dates for major policy changes.

```{r}
policy_change_date <- as.Date(c(
  "2020-03-15", "2020-05-06", "2020-05-18", 
  "2020-06-08", "2020-07-06", "2020-08-01", "2020-11-06"
))
```

Calculate the number of days since the estimation start date for each policy change.

```{r}
policy_change_number_of_days <- as.integer(
  policy_change_date - start_date_policy_change_Rt + 1
)
```

Define time windows for Rt estimation between policy changes.

```{r}
t_start <- c(2, policy_change_number_of_days)  # The start of each window: begins on day 2 and includes the day of each policy change
t_end <- c(policy_change_number_of_days - 1, as.integer(end_date_policy_change_Rt - start_date_policy_change_Rt + 1))  # The end of each window: one day before each policy change or the last day of analysis
```

Record start time of Rt estimation process.

```{r}
start_time <- Sys.time()
```

Estimate Rt for each time window using a sample-based approach. The estimation uses a mean serial interval of 2.9 days and a standard deviation of 1.64 days. 10 iterations are performed to increase robustness.

```{r}
sample_pcr_m0_df <- policy_change_Rt1(
  t_start = t_start,
  t_end = t_end,
  m0 = m0,
  sample0_median_cri = sample0_median_cri,
  n = 10,
  mean_si = 2.9,
  std_si = 1.64
)
```

Record end time of Rt estimation process and print elapsed time.

```{r}
end_time <- Sys.time()
print(end_time - start_time)
```

Save Rt estimation results to an RDS file.

```{r}
saveRDS(sample_pcr_m0_df, paste0(prefix, "_model_sample_pcr_m0_df.rds"))
```

Convert results to long format.

```{r}
sample_pcr_m0_df2long <- policy_change_Rt2(
  sample0_median_cri,
  sample_pcr_m0_df
)
```

Save long-format results to an RDS file.

```{r}
saveRDS(sample_pcr_m0_df2long, paste0(prefix, "_model_sample_pcr_m0_df2long.rds"))
```

Create a dataframe to store dates and labels for policy change events.

```{r}
policy_change_df <- data.frame(
  date = policy_change_date,
  y = c(1.8, 0.2, 1.8, 0.2, 1.8, 0.2, 1.8),
  event = c("A", "B", "C", "D", "E", "F", "G")
)
```

Plot estimated Rt over time with 95% CrI and policy change annotations.

```{r}
plot_policy_change_Rt <- ggplot(
  sample_pcr_m0_df2long,
  aes(x = dates, y = median, group = time_window)
  ) +
  geom_line(color = "black") +
  geom_ribbon(
    aes(ymin = lower, ymax = upper),
    alpha = 0.2
  ) +
  geom_hline(
    yintercept = 1,
    linetype = 2,
    color = "red"
  ) +
  geom_vline(
    xintercept = policy_change_df$date,
    color = "blue",
    linetype = "dotted"
  ) +
  annotate(
    geom = "label",
    x = policy_change_df$date,
    y = policy_change_df$y,
    label = policy_change_df$event,
    size = 4,
    fontface = "bold",
    color = "blue") +
  scale_x_date(
    limits = as.Date(c("2020-01-01", "2020-12-31")),
    breaks = seq(
      as.Date("2020-01-01"),
      as.Date("2020-12-01"),
      by = "1 month"
    ),
    labels = scales::date_format("%b")
  ) +
  scale_y_continuous(limits = c(0, 2)) +
  labs(
    x = "Estimated Date of Infection (2020)",
    y = bquote(Policy ~ Change ~ R[t])
  ) +
  ggtitle("Dukes and Nantucket Counties") +
  theme_classic() +
  theme(
    axis.title.x = element_text(size = 12),
    axis.title.y = element_text(size = 12),
    axis.text.x = element_text(size = 10),
    axis.text.y = element_text(size = 12)
  )

plot_policy_change_Rt
```

Save plot as a TIFF file.

```{r}
tiff(
  paste0(prefix, "_policy_change_Rt.tiff"),
  width = 5,
  height = 4,
  units = "in",
  res = 300
)
print(plot_policy_change_Rt)
dev.off()
```

### Median Percentage Change in Rt with 95% CrI by Policy Change

Calculate median percentage change in Rt with 95% CrI for each policy change.

```{r}
policy_change_Rt_list <- percentage_change_policy_change_Rt1(sample_pcr_m0_df)
sample_percentage_change_list <- percentage_change_policy_change_Rt2(policy_change_Rt_list)
policy_change_Rt_df <- as.data.frame(percentage_change_policy_change_Rt3(policy_change_Rt_list))
```

Create a dataframe to store results.

```{r}
Rt_percentage_change_df <- data.frame(
  change = policy_change_Rt_list$change_summary$change,
  median = policy_change_Rt_df$median,
  lower_cri = policy_change_Rt_df$lower_cri,
  upper_cri = policy_change_Rt_df$upper_cri
)
colnames(Rt_percentage_change_df) <- c("change", "median", "lower_cri", "upper_cri")
Rt_percentage_change_df <- cbind(region = prefix, Rt_percentage_change_df)
```

Define descriptive labels for each policy change.

```{r}
percentage_change_policy_change_labels <- c(
  "1" = "School Closure and Gathering Restrictions",
  "2" = "Mask Mandate",
  "3" = "Re-opening (Phase 1)",
  "4" = "Re-opening (Phase 2)",
  "5" = "Re-opening (Phase 3)",
  "6" = "Travel and Quarantine Requirements",
  "7" = "Curfew and Gathering Restrictions"
)
```

Assign descriptive labels to 'change' column values.

```{r}
Rt_percentage_change_df$change <- factor(Rt_percentage_change_df$change, labels = percentage_change_policy_change_labels)
```

Save policy change results to an RDS file.

```{r}
saveRDS(policy_change_Rt_list, paste0(prefix, "_model_sample_pcr_m0_df2long.rds"))
```

Save dataframe to a CSV file.

```{r}
write.csv(
  Rt_percentage_change_df,
  paste0(prefix, "_percentage_change_policy_change.csv"),
  row.names = FALSE
)
```

Save dataframe to R environment.

```{r}
percentage_change_policy_change_dataframe_name <- paste0("percentage_change_policy_change_", prefix)
assign(percentage_change_policy_change_dataframe_name, Rt_percentage_change_df, envir = .GlobalEnv)
```

Create a forest plot for median Rt percentage change with 95% CrI.

```{r}
plot_Rt_percentage_change <- ggplot(Rt_percentage_change_df, aes(
  x = median,
  y = fct_rev(change),
  xmin = lower_cri,
  xmax = upper_cri
)) +
  geom_pointrange() +
  geom_vline(xintercept = 0, linetype = "dashed", color = "red") +
  xlim(-50, 50) +
  labs(
    title = "Dukes and Nantucket Counties",
    x = "Percentage Change in Rt",
    y = "Policy Change"
  ) +
  theme_bw() +
  theme(
    axis.title.x = element_text(size = 12),
    axis.title.y = element_text(size = 12),
    axis.text.x = element_text(size = 9),
    axis.text.y = element_text(size = 9)
  ) +
  scale_y_discrete(labels = function(x) str_wrap(x, width = 20))
```

Display plot.

```{r}
plot_Rt_percentage_change
```

Save plot as a TIFF file.

```{r}
tiff(
  paste0(prefix, "_percentage_change_policy_change_Rt.tiff"),
  width = 5,
  height = 4,
  units = "in",
  res = 300
)
print(plot_Rt_percentage_change)
dev.off()
```

## Norfolk County

Note: Use the same set of code as for Massachusetts Statewide but replace MA_statewide with Norfolk.

Set prefix for output filenames.

```{r}
prefix <- "Norfolk"
```

### Incidence Model

Display COVID-19 delay distribution.

```{r}
View(covid_delay_dist)
```

Record start time of incidence model fitting process.

```{r}
start_time <- Sys.time()
```

Fit incidence model using reported (imputed) case counts and COVID-19 delay distribution.

```{r}
Norfolk_model <- fit_incidence(
  reported = Norfolk$I,
  delay_dist = covid_delay_dist$case,
  dof_grid = seq(6, 40, 2)
)
```

Record end time of fitting process and print elapsed time.

```{r}
end_time <- Sys.time()
print(end_time - start_time)
```

Save fitted incidence model to an RDS file.

```{r}
saveRDS(Norfolk_model, paste0(prefix, "_model.rds"))
```

Save 'Isamps' matrix (fitted incidence samples) to a CSV file.

```{r}
write.csv(Norfolk_model$Isamps, paste0(prefix, "_model_Isamps.csv"), row.names = FALSE)
```

Extract median and 95% CrI from the deconvoluted samples.

```{r}
sample0_median_cri <- deconvoluted_sample_median_cri(
  model = Norfolk_model,
  Norfolk
)
```

Simulate 10 hypothetical case time series using a scaled incidence model

```{r}
m0 <- multiplier_process(
  model = Norfolk_model,
  multiplier = 4,
  num_hypothetical_time_series = 10
)
```

### 7-Day Sliding Window Rt

Record start time of Rt estimation process.

```{r}
start_time <- Sys.time()
```

Estimate Rt using a 7-day sliding window with Omicron-specific parameters.

```{r}
r_m0 <- sliding_window_Rt(
  sample0_median_cri,
  m0 = m0,
  mean_si = 2.9,
  std_si = 1.64
)
```

Record end time of Rt estimation process and print elapsed time.

```{r}
end_time <- Sys.time()
print(end_time - start_time)
```

Save Rt estimation results to an RDS file.

```{r}
saveRDS(r_m0, paste0(prefix, "_model_r_m0.rds"))
```

Record start time of the posterior extraction process.

```{r}
start_time <- Sys.time()
```

Extract 10 samples from the posterior distribution of 10,000 Rt time series.

```{r}
sample_r_m0_df <- posterior_distribution_extraction(
  sample0_median_cri,
  r_m0 = r_m0,
  n = 10
)
```

Record end time of posterior extraction process and print elapsed time.

```{r}
end_time <- Sys.time()
print(end_time - start_time)
```

Save extracted Rt samples to an RDS file.

```{r}
saveRDS(sample_r_m0_df, paste0(prefix, "_model_sample_r_m0_df.rds"))
```

### 3-Panel Plot of Case Counts and Rt Estimates

Define date range and x-axis breaks.

```{r}
start_date_3_panel_plot <- as.Date("2020-01-01")
end_date_3_panel_plot   <- as.Date("2022-07-31")
breaks <- seq(as.Date("2020-01-01"), as.Date("2022-07-01"), by = "3 months")
```

Helper function to set theme for plots:

```{r}
plot_set_theme <- function() {
  theme_classic() +
    theme(
    axis.text.x = element_text(size = 12),
    axis.text.y = element_text(size = 12)
    )
}
```

Plot 1: Observed Case Counts (grey points) and Deconvoluted Case Counts (black line)

```{r}
plot_case_counts <- ggplot() +
  geom_point(
    data = Norfolk,
    aes(x = dates, y = I),
    shape = 3, color = "grey"
  ) +
  geom_line(
    data = sample0_median_cri,
    aes(x = dates, y = median),
    color = 'black'
  ) +
  scale_x_date(
    breaks = breaks,
    labels = date_format("%b\n%Y"),
    limits = c(start_date_3_panel_plot, end_date_3_panel_plot)
  ) +
  labs(
    y = "Case Counts",
    x = "Date"
  ) +
  plot_set_theme()
```

Plot 2: Estimated New Infections

```{r}
m0_median_cri <- plot_infection_count(m0, Norfolk)  # Function to generate median and 95% CrI for estimated infections

plot_estimated_infections <- ggplot(m0_median_cri) +
  geom_line(
    aes(x = dates, y = median),
    color = 'black'
  ) +
  geom_ribbon(
    aes(x = dates, ymin = lower, ymax = upper),
    linetype = 2,
    alpha = 0.2
  ) +
  scale_x_date(
    limits = c(start_date_3_panel_plot, end_date_3_panel_plot),
    breaks = breaks,
    labels = date_format("%b\n%Y")
  ) +
  labs(
    y = "Estimated No.\nof Infections",
    x = "Estimated Date of Infection"
  ) +
  plot_set_theme()
```

Plot 3: Rt

```{r}
plot_Rt <- ggplot(sample_r_m0_df, aes(x = dates, y = median)) +
  geom_line(
    color = "black"
  ) +
  geom_ribbon(
    aes(x = dates, ymin = lower, ymax = upper),
    alpha = 0.2
  ) +
  geom_hline(
    yintercept = 1,
    linetype = 2
  ) +
  scale_x_date(
    limits = c(start_date_3_panel_plot, end_date_3_panel_plot),
    breaks = breaks,
    labels = date_format("%b\n%Y")
  ) +
  scale_y_continuous(
    limits = c(0, 2)
  ) +
  labs(
    y = expression(R[t]),
    x = "Estimated Date of Infection"
  ) +
  plot_set_theme()
```

Display plots.

```{r}
grid::grid.newpage()
grid::grid.draw(rbind(
  ggplotGrob(plot_case_counts),
  ggplotGrob(plot_estimated_infections),
  ggplotGrob(plot_Rt)
))
```

Save plots as a TIFF file.

```{r}
tiff(
  filename = paste0(prefix, "_plot_3_panel_case_counts_Rt.tiff"),
  width = 10,
  height = 12,
  units = "in",
  res = 300
)
grid::grid.newpage()
grid::grid.draw(rbind(
  ggplotGrob(plot_case_counts),
  ggplotGrob(plot_estimated_infections),
  ggplotGrob(plot_Rt)
))
dev.off()
```

### Policy Change Rt

Define date range for Rt estimation.

```{r}
start_date_policy_change_Rt <- as.Date("2020-01-22")  # The first date in the JHU dataset is 2020-01-22
end_date_policy_change_Rt   <- as.Date("2020-12-31")  # The analysis was concluded on 2020-12-31 to ensure the time frame predominantly reflects the transmission dynamics before the widespread distribution of COVID-19 vaccines, which became available in the United States on 2020-12-14.
```

Define dates for major policy changes.

```{r}
policy_change_date <- as.Date(c(
  "2020-03-15", "2020-05-06", "2020-05-18", 
  "2020-06-08", "2020-07-06", "2020-08-01", "2020-11-06"
))
```

Calculate the number of days since the estimation start date for each policy change.

```{r}
policy_change_number_of_days <- as.integer(
  policy_change_date - start_date_policy_change_Rt + 1
)
```

Define time windows for Rt estimation between policy changes.

```{r}
t_start <- c(2, policy_change_number_of_days)  # The start of each window: begins on day 2 and includes the day of each policy change
t_end <- c(policy_change_number_of_days - 1, as.integer(end_date_policy_change_Rt - start_date_policy_change_Rt + 1))  # The end of each window: one day before each policy change or the last day of analysis
```

Record start time of Rt estimation process.

```{r}
start_time <- Sys.time()
```

Estimate Rt for each time window using a sample-based approach. The estimation uses a mean serial interval of 2.9 days and a standard deviation of 1.64 days. 10 iterations are performed to increase robustness.

```{r}
sample_pcr_m0_df <- policy_change_Rt1(
  t_start = t_start,
  t_end = t_end,
  m0 = m0,
  sample0_median_cri = sample0_median_cri,
  n = 10,
  mean_si = 2.9,
  std_si = 1.64
)
```

Record end time of Rt estimation process and print elapsed time.

```{r}
end_time <- Sys.time()
print(end_time - start_time)
```

Save Rt estimation results to an RDS file.

```{r}
saveRDS(sample_pcr_m0_df, paste0(prefix, "_model_sample_pcr_m0_df.rds"))
```

Convert results to long format.

```{r}
sample_pcr_m0_df2long <- policy_change_Rt2(
  sample0_median_cri,
  sample_pcr_m0_df
)
```

Save long-format results to an RDS file.

```{r}
saveRDS(sample_pcr_m0_df2long, paste0(prefix, "_model_sample_pcr_m0_df2long.rds"))
```

Create a dataframe to store dates and labels for policy change events.

```{r}
policy_change_df <- data.frame(
  date = policy_change_date,
  y = c(1.8, 0.2, 1.8, 0.2, 1.8, 0.2, 1.8),
  event = c("A", "B", "C", "D", "E", "F", "G")
)
```

Plot estimated Rt over time with 95% CrI and policy change annotations.

```{r}
plot_policy_change_Rt <- ggplot(
  sample_pcr_m0_df2long,
  aes(x = dates, y = median, group = time_window)
  ) +
  geom_line(color = "black") +
  geom_ribbon(
    aes(ymin = lower, ymax = upper),
    alpha = 0.2
  ) +
  geom_hline(
    yintercept = 1,
    linetype = 2,
    color = "red"
  ) +
  geom_vline(
    xintercept = policy_change_df$date,
    color = "blue",
    linetype = "dotted"
  ) +
  annotate(
    geom = "label",
    x = policy_change_df$date,
    y = policy_change_df$y,
    label = policy_change_df$event,
    size = 4,
    fontface = "bold",
    color = "blue") +
  scale_x_date(
    limits = as.Date(c("2020-01-01", "2020-12-31")),
    breaks = seq(
      as.Date("2020-01-01"),
      as.Date("2020-12-01"),
      by = "1 month"
    ),
    labels = scales::date_format("%b")
  ) +
  scale_y_continuous(limits = c(0, 2)) +
  labs(
    x = "Estimated Date of Infection (2020)",
    y = bquote(Policy ~ Change ~ R[t])
  ) +
  ggtitle("Norfolk County") +
  theme_classic() +
  theme(
    axis.title.x = element_text(size = 12),
    axis.title.y = element_text(size = 12),
    axis.text.x = element_text(size = 10),
    axis.text.y = element_text(size = 12)
  )

plot_policy_change_Rt
```

Save plot as a TIFF file.

```{r}
tiff(
  paste0(prefix, "_policy_change_Rt.tiff"),
  width = 5,
  height = 4,
  units = "in",
  res = 300
)
print(plot_policy_change_Rt)
dev.off()
```

### Median Percentage Change in Rt with 95% CrI by Policy Change

Calculate median percentage change in Rt with 95% CrI for each policy change.

```{r}
policy_change_Rt_list <- percentage_change_policy_change_Rt1(sample_pcr_m0_df)
sample_percentage_change_list <- percentage_change_policy_change_Rt2(policy_change_Rt_list)
policy_change_Rt_df <- as.data.frame(percentage_change_policy_change_Rt3(policy_change_Rt_list))
```

Create a dataframe to store results.

```{r}
Rt_percentage_change_df <- data.frame(
  change = policy_change_Rt_list$change_summary$change,
  median = policy_change_Rt_df$median,
  lower_cri = policy_change_Rt_df$lower_cri,
  upper_cri = policy_change_Rt_df$upper_cri
)
colnames(Rt_percentage_change_df) <- c("change", "median", "lower_cri", "upper_cri")
Rt_percentage_change_df <- cbind(region = prefix, Rt_percentage_change_df)
```

Define descriptive labels for each policy change.

```{r}
percentage_change_policy_change_labels <- c(
  "1" = "School Closure and Gathering Restrictions",
  "2" = "Mask Mandate",
  "3" = "Re-opening (Phase 1)",
  "4" = "Re-opening (Phase 2)",
  "5" = "Re-opening (Phase 3)",
  "6" = "Travel and Quarantine Requirements",
  "7" = "Curfew and Gathering Restrictions"
)
```

Assign descriptive labels to 'change' column values.

```{r}
Rt_percentage_change_df$change <- factor(Rt_percentage_change_df$change, labels = percentage_change_policy_change_labels)
```

Save policy change results to an RDS file.

```{r}
saveRDS(policy_change_Rt_list, paste0(prefix, "_model_sample_pcr_m0_df2long.rds"))
```

Save dataframe to a CSV file.

```{r}
write.csv(
  Rt_percentage_change_df,
  paste0(prefix, "_percentage_change_policy_change.csv"),
  row.names = FALSE
)
```

Save dataframe to R environment.

```{r}
percentage_change_policy_change_dataframe_name <- paste0("percentage_change_policy_change_", prefix)
assign(percentage_change_policy_change_dataframe_name, Rt_percentage_change_df, envir = .GlobalEnv)
```

Create a forest plot for median Rt percentage change with 95% CrI.

```{r}
plot_Rt_percentage_change <- ggplot(Rt_percentage_change_df, aes(
  x = median,
  y = fct_rev(change),
  xmin = lower_cri,
  xmax = upper_cri
)) +
  geom_pointrange() +
  geom_vline(xintercept = 0, linetype = "dashed", color = "red") +
  xlim(-50, 50) +
  labs(
    title = "Norfolk County",
    x = "Percentage Change in Rt",
    y = "Policy Change"
  ) +
  theme_bw() +
  theme(
    axis.title.x = element_text(size = 12),
    axis.title.y = element_text(size = 12),
    axis.text.x = element_text(size = 9),
    axis.text.y = element_text(size = 9)
  ) +
  scale_y_discrete(labels = function(x) str_wrap(x, width = 20))
```

Display plot.

```{r}
plot_Rt_percentage_change
```

Save plot as a TIFF file.

```{r}
tiff(
  paste0(prefix, "_percentage_change_policy_change_Rt.tiff"),
  width = 5,
  height = 4,
  units = "in",
  res = 300
)
print(plot_Rt_percentage_change)
dev.off()
```

## Middlesex County

Note: Use the same set of code as for Massachusetts Statewide but replace MA_statewide with Middlesex.

Set prefix for output filenames.

```{r}
prefix <- "Middlesex"
```

### Incidence Model

Display COVID-19 delay distribution.

```{r}
View(covid_delay_dist)
```

Record start time of incidence model fitting process.

```{r}
start_time <- Sys.time()
```

Fit incidence model using reported (imputed) case counts and COVID-19 delay distribution.

```{r}
Middlesex_model <- fit_incidence(
  reported = Middlesex$I,
  delay_dist = covid_delay_dist$case,
  dof_grid = seq(6, 40, 2)
)
```

Record end time of fitting process and print elapsed time.

```{r}
end_time <- Sys.time()
print(end_time - start_time)
```

Save fitted incidence model to an RDS file.

```{r}
saveRDS(Middlesex_model, paste0(prefix, "_model.rds"))
```

Save 'Isamps' matrix (fitted incidence samples) to a CSV file.

```{r}
write.csv(Middlesex_model$Isamps, paste0(prefix, "_model_Isamps.csv"), row.names = FALSE)
```

Extract median and 95% CrI from the deconvoluted samples.

```{r}
sample0_median_cri <- deconvoluted_sample_median_cri(
  model = Middlesex_model,
  Middlesex
)
```

Simulate 10 hypothetical case time series using a scaled incidence model

```{r}
m0 <- multiplier_process(
  model = Middlesex_model,
  multiplier = 4,
  num_hypothetical_time_series = 10
)
```

### 7-Day Sliding Window Rt

Record start time of Rt estimation process.

```{r}
start_time <- Sys.time()
```

Estimate Rt using a 7-day sliding window with Omicron-specific parameters.

```{r}
r_m0 <- sliding_window_Rt(
  sample0_median_cri,
  m0 = m0,
  mean_si = 2.9,
  std_si = 1.64
)
```

Record end time of Rt estimation process and print elapsed time.

```{r}
end_time <- Sys.time()
print(end_time - start_time)
```

Save Rt estimation results to an RDS file.

```{r}
saveRDS(r_m0, paste0(prefix, "_model_r_m0.rds"))
```

Record start time of the posterior extraction process.

```{r}
start_time <- Sys.time()
```

Extract 10 samples from the posterior distribution of 10,000 Rt time series.

```{r}
sample_r_m0_df <- posterior_distribution_extraction(
  sample0_median_cri,
  r_m0 = r_m0,
  n = 10
)
```

Record end time of posterior extraction process and print elapsed time.

```{r}
end_time <- Sys.time()
print(end_time - start_time)
```

Save extracted Rt samples to an RDS file.

```{r}
saveRDS(sample_r_m0_df, paste0(prefix, "_model_sample_r_m0_df.rds"))
```

### 3-Panel Plot of Case Counts and Rt Estimates

Define date range and x-axis breaks.

```{r}
start_date_3_panel_plot <- as.Date("2020-01-01")
end_date_3_panel_plot   <- as.Date("2022-07-31")
breaks <- seq(as.Date("2020-01-01"), as.Date("2022-07-01"), by = "3 months")
```

Helper function to set theme for plots:

```{r}
plot_set_theme <- function() {
  theme_classic() +
    theme(
    axis.text.x = element_text(size = 12),
    axis.text.y = element_text(size = 12)
    )
}
```

Plot 1: Observed Case Counts (grey points) and Deconvoluted Case Counts (black line)

```{r}
plot_case_counts <- ggplot() +
  geom_point(
    data = Middlesex,
    aes(x = dates, y = I),
    shape = 3, color = "grey"
  ) +
  geom_line(
    data = sample0_median_cri,
    aes(x = dates, y = median),
    color = 'black'
  ) +
  scale_x_date(
    breaks = breaks,
    labels = date_format("%b\n%Y"),
    limits = c(start_date_3_panel_plot, end_date_3_panel_plot)
  ) +
  labs(
    y = "Case Counts",
    x = "Date"
  ) +
  plot_set_theme()
```

Plot 2: Estimated New Infections

```{r}
m0_median_cri <- plot_infection_count(m0, Middlesex)  # Function to generate median and 95% CrI for estimated infections

plot_estimated_infections <- ggplot(m0_median_cri) +
  geom_line(
    aes(x = dates, y = median),
    color = 'black'
  ) +
  geom_ribbon(
    aes(x = dates, ymin = lower, ymax = upper),
    linetype = 2,
    alpha = 0.2
  ) +
  scale_x_date(
    limits = c(start_date_3_panel_plot, end_date_3_panel_plot),
    breaks = breaks,
    labels = date_format("%b\n%Y")
  ) +
  labs(
    y = "Estimated No.\nof Infections",
    x = "Estimated Date of Infection"
  ) +
  plot_set_theme()
```

Plot 3: Rt

```{r}
plot_Rt <- ggplot(sample_r_m0_df, aes(x = dates, y = median)) +
  geom_line(
    color = "black"
  ) +
  geom_ribbon(
    aes(x = dates, ymin = lower, ymax = upper),
    alpha = 0.2
  ) +
  geom_hline(
    yintercept = 1,
    linetype = 2
  ) +
  scale_x_date(
    limits = c(start_date_3_panel_plot, end_date_3_panel_plot),
    breaks = breaks,
    labels = date_format("%b\n%Y")
  ) +
  scale_y_continuous(
    limits = c(0, 2)
  ) +
  labs(
    y = expression(R[t]),
    x = "Estimated Date of Infection"
  ) +
  plot_set_theme()
```

Display plots.

```{r}
grid::grid.newpage()
grid::grid.draw(rbind(
  ggplotGrob(plot_case_counts),
  ggplotGrob(plot_estimated_infections),
  ggplotGrob(plot_Rt)
))
```

Save plots as a TIFF file.

```{r}
tiff(
  filename = paste0(prefix, "_plot_3_panel_case_counts_Rt.tiff"),
  width = 10,
  height = 12,
  units = "in",
  res = 300
)
grid::grid.newpage()
grid::grid.draw(rbind(
  ggplotGrob(plot_case_counts),
  ggplotGrob(plot_estimated_infections),
  ggplotGrob(plot_Rt)
))
dev.off()
```

### Policy Change Rt

Define date range for Rt estimation.

```{r}
start_date_policy_change_Rt <- as.Date("2020-01-22")  # The first date in the JHU dataset is 2020-01-22
end_date_policy_change_Rt   <- as.Date("2020-12-31")  # The analysis was concluded on 2020-12-31 to ensure the time frame predominantly reflects the transmission dynamics before the widespread distribution of COVID-19 vaccines, which became available in the United States on 2020-12-14.
```

Define dates for major policy changes.

```{r}
policy_change_date <- as.Date(c(
  "2020-03-15", "2020-05-06", "2020-05-18", 
  "2020-06-08", "2020-07-06", "2020-08-01", "2020-11-06"
))
```

Calculate the number of days since the estimation start date for each policy change.

```{r}
policy_change_number_of_days <- as.integer(
  policy_change_date - start_date_policy_change_Rt + 1
)
```

Define time windows for Rt estimation between policy changes.

```{r}
t_start <- c(2, policy_change_number_of_days)  # The start of each window: begins on day 2 and includes the day of each policy change
t_end <- c(policy_change_number_of_days - 1, as.integer(end_date_policy_change_Rt - start_date_policy_change_Rt + 1))  # The end of each window: one day before each policy change or the last day of analysis
```

Record start time of Rt estimation process.

```{r}
start_time <- Sys.time()
```

Estimate Rt for each time window using a sample-based approach. The estimation uses a mean serial interval of 2.9 days and a standard deviation of 1.64 days. 10 iterations are performed to increase robustness.

```{r}
sample_pcr_m0_df <- policy_change_Rt1(
  t_start = t_start,
  t_end = t_end,
  m0 = m0,
  sample0_median_cri = sample0_median_cri,
  n = 10,
  mean_si = 2.9,
  std_si = 1.64
)
```

Record end time of Rt estimation process and print elapsed time.

```{r}
end_time <- Sys.time()
print(end_time - start_time)
```

Save Rt estimation results to an RDS file.

```{r}
saveRDS(sample_pcr_m0_df, paste0(prefix, "_model_sample_pcr_m0_df.rds"))
```

Convert results to long format.

```{r}
sample_pcr_m0_df2long <- policy_change_Rt2(
  sample0_median_cri,
  sample_pcr_m0_df
)
```

Save long-format results to an RDS file.

```{r}
saveRDS(sample_pcr_m0_df2long, paste0(prefix, "_model_sample_pcr_m0_df2long.rds"))
```

Create a dataframe to store dates and labels for policy change events.

```{r}
policy_change_df <- data.frame(
  date = policy_change_date,
  y = c(1.8, 0.2, 1.8, 0.2, 1.8, 0.2, 1.8),
  event = c("A", "B", "C", "D", "E", "F", "G")
)
```

Plot estimated Rt over time with 95% CrI and policy change annotations.

```{r}
plot_policy_change_Rt <- ggplot(
  sample_pcr_m0_df2long,
  aes(x = dates, y = median, group = time_window)
  ) +
  geom_line(color = "black") +
  geom_ribbon(
    aes(ymin = lower, ymax = upper),
    alpha = 0.2
  ) +
  geom_hline(
    yintercept = 1,
    linetype = 2,
    color = "red"
  ) +
  geom_vline(
    xintercept = policy_change_df$date,
    color = "blue",
    linetype = "dotted"
  ) +
  annotate(
    geom = "label",
    x = policy_change_df$date,
    y = policy_change_df$y,
    label = policy_change_df$event,
    size = 4,
    fontface = "bold",
    color = "blue") +
  scale_x_date(
    limits = as.Date(c("2020-01-01", "2020-12-31")),
    breaks = seq(
      as.Date("2020-01-01"),
      as.Date("2020-12-01"),
      by = "1 month"
    ),
    labels = scales::date_format("%b")
  ) +
  scale_y_continuous(limits = c(0, 2)) +
  labs(
    x = "Estimated Date of Infection (2020)",
    y = bquote(Policy ~ Change ~ R[t])
  ) +
  ggtitle("Middlesex County") +
  theme_classic() +
  theme(
    axis.title.x = element_text(size = 12),
    axis.title.y = element_text(size = 12),
    axis.text.x = element_text(size = 10),
    axis.text.y = element_text(size = 12)
  )

plot_policy_change_Rt
```

Save plot as a TIFF file.

```{r}
tiff(
  paste0(prefix, "_policy_change_Rt.tiff"),
  width = 5,
  height = 4,
  units = "in",
  res = 300
)
print(plot_policy_change_Rt)
dev.off()
```

### Median Percentage Change in Rt with 95% CrI by Policy Change

Calculate median percentage change in Rt with 95% CrI for each policy change.

```{r}
policy_change_Rt_list <- percentage_change_policy_change_Rt1(sample_pcr_m0_df)
sample_percentage_change_list <- percentage_change_policy_change_Rt2(policy_change_Rt_list)
policy_change_Rt_df <- as.data.frame(percentage_change_policy_change_Rt3(policy_change_Rt_list))
```

Create a dataframe to store results.

```{r}
Rt_percentage_change_df <- data.frame(
  change = policy_change_Rt_list$change_summary$change,
  median = policy_change_Rt_df$median,
  lower_cri = policy_change_Rt_df$lower_cri,
  upper_cri = policy_change_Rt_df$upper_cri
)
colnames(Rt_percentage_change_df) <- c("change", "median", "lower_cri", "upper_cri")
Rt_percentage_change_df <- cbind(region = prefix, Rt_percentage_change_df)
```

Define descriptive labels for each policy change.

```{r}
percentage_change_policy_change_labels <- c(
  "1" = "School Closure and Gathering Restrictions",
  "2" = "Mask Mandate",
  "3" = "Re-opening (Phase 1)",
  "4" = "Re-opening (Phase 2)",
  "5" = "Re-opening (Phase 3)",
  "6" = "Travel and Quarantine Requirements",
  "7" = "Curfew and Gathering Restrictions"
)
```

Assign descriptive labels to 'change' column values.

```{r}
Rt_percentage_change_df$change <- factor(Rt_percentage_change_df$change, labels = percentage_change_policy_change_labels)
```

Save policy change results to an RDS file.

```{r}
saveRDS(policy_change_Rt_list, paste0(prefix, "_model_sample_pcr_m0_df2long.rds"))
```

Save dataframe to a CSV file.

```{r}
write.csv(
  Rt_percentage_change_df,
  paste0(prefix, "_percentage_change_policy_change.csv"),
  row.names = FALSE
)
```

Save dataframe to R environment.

```{r}
percentage_change_policy_change_dataframe_name <- paste0("percentage_change_policy_change_", prefix)
assign(percentage_change_policy_change_dataframe_name, Rt_percentage_change_df, envir = .GlobalEnv)
```

Create a forest plot for median Rt percentage change with 95% CrI.

```{r}
plot_Rt_percentage_change <- ggplot(Rt_percentage_change_df, aes(
  x = median,
  y = fct_rev(change),
  xmin = lower_cri,
  xmax = upper_cri
)) +
  geom_pointrange() +
  geom_vline(xintercept = 0, linetype = "dashed", color = "red") +
  xlim(-50, 50) +
  labs(
    title = "Middlesex County",
    x = "Percentage Change in Rt",
    y = "Policy Change"
  ) +
  theme_bw() +
  theme(
    axis.title.x = element_text(size = 12),
    axis.title.y = element_text(size = 12),
    axis.text.x = element_text(size = 9),
    axis.text.y = element_text(size = 9)
  ) +
  scale_y_discrete(labels = function(x) str_wrap(x, width = 20))
```

Display plot.

```{r}
plot_Rt_percentage_change
```

Save plot as a TIFF file.

```{r}
tiff(
  paste0(prefix, "_percentage_change_policy_change_Rt.tiff"),
  width = 5,
  height = 4,
  units = "in",
  res = 300
)
print(plot_Rt_percentage_change)
dev.off()
```

## Worcester County

Note: Use the same set of code as for Massachusetts Statewide but replace MA_statewide with Worcester.

Set prefix for output filenames.

```{r}
prefix <- "Worcester"
```

### Incidence Model

Display COVID-19 delay distribution.

```{r}
View(covid_delay_dist)
```

Record start time of incidence model fitting process.

```{r}
start_time <- Sys.time()
```

Fit incidence model using reported (imputed) case counts and COVID-19 delay distribution.

```{r}
Worcester_model <- fit_incidence(
  reported = Worcester$I,
  delay_dist = covid_delay_dist$case,
  dof_grid = seq(6, 40, 2)
)
```

Record end time of fitting process and print elapsed time.

```{r}
end_time <- Sys.time()
print(end_time - start_time)
```

Save fitted incidence model to an RDS file.

```{r}
saveRDS(Worcester_model, paste0(prefix, "_model.rds"))
```

Save 'Isamps' matrix (fitted incidence samples) to a CSV file.

```{r}
write.csv(Worcester_model$Isamps, paste0(prefix, "_model_Isamps.csv"), row.names = FALSE)
```

Extract median and 95% CrI from the deconvoluted samples.

```{r}
sample0_median_cri <- deconvoluted_sample_median_cri(
  model = Worcester_model,
  Worcester
)
```

Simulate 10 hypothetical case time series using a scaled incidence model

```{r}
m0 <- multiplier_process(
  model = Worcester_model,
  multiplier = 4,
  num_hypothetical_time_series = 10
)
```

### 7-Day Sliding Window Rt

Record start time of Rt estimation process.

```{r}
start_time <- Sys.time()
```

Estimate Rt using a 7-day sliding window with Omicron-specific parameters.

```{r}
r_m0 <- sliding_window_Rt(
  sample0_median_cri,
  m0 = m0,
  mean_si = 2.9,
  std_si = 1.64
)
```

Record end time of Rt estimation process and print elapsed time.

```{r}
end_time <- Sys.time()
print(end_time - start_time)
```

Save Rt estimation results to an RDS file.

```{r}
saveRDS(r_m0, paste0(prefix, "_model_r_m0.rds"))
```

Record start time of the posterior extraction process.

```{r}
start_time <- Sys.time()
```

Extract 10 samples from the posterior distribution of 10,000 Rt time series.

```{r}
sample_r_m0_df <- posterior_distribution_extraction(
  sample0_median_cri,
  r_m0 = r_m0,
  n = 10
)
```

Record end time of posterior extraction process and print elapsed time.

```{r}
end_time <- Sys.time()
print(end_time - start_time)
```

Save extracted Rt samples to an RDS file.

```{r}
saveRDS(sample_r_m0_df, paste0(prefix, "_model_sample_r_m0_df.rds"))
```

### 3-Panel Plot of Case Counts and Rt Estimates

Define date range and x-axis breaks.

```{r}
start_date_3_panel_plot <- as.Date("2020-01-01")
end_date_3_panel_plot   <- as.Date("2022-07-31")
breaks <- seq(as.Date("2020-01-01"), as.Date("2022-07-01"), by = "3 months")
```

Helper function to set theme for plots:

```{r}
plot_set_theme <- function() {
  theme_classic() +
    theme(
    axis.text.x = element_text(size = 12),
    axis.text.y = element_text(size = 12)
    )
}
```

Plot 1: Observed Case Counts (grey points) and Deconvoluted Case Counts (black line)

```{r}
plot_case_counts <- ggplot() +
  geom_point(
    data = Worcester,
    aes(x = dates, y = I),
    shape = 3, color = "grey"
  ) +
  geom_line(
    data = sample0_median_cri,
    aes(x = dates, y = median),
    color = 'black'
  ) +
  scale_x_date(
    breaks = breaks,
    labels = date_format("%b\n%Y"),
    limits = c(start_date_3_panel_plot, end_date_3_panel_plot)
  ) +
  labs(
    y = "Case Counts",
    x = "Date"
  ) +
  plot_set_theme()
```

Plot 2: Estimated New Infections

```{r}
m0_median_cri <- plot_infection_count(m0, Worcester)  # Function to generate median and 95% CrI for estimated infections

plot_estimated_infections <- ggplot(m0_median_cri) +
  geom_line(
    aes(x = dates, y = median),
    color = 'black'
  ) +
  geom_ribbon(
    aes(x = dates, ymin = lower, ymax = upper),
    linetype = 2,
    alpha = 0.2
  ) +
  scale_x_date(
    limits = c(start_date_3_panel_plot, end_date_3_panel_plot),
    breaks = breaks,
    labels = date_format("%b\n%Y")
  ) +
  labs(
    y = "Estimated No.\nof Infections",
    x = "Estimated Date of Infection"
  ) +
  plot_set_theme()
```

Plot 3: Rt

```{r}
plot_Rt <- ggplot(sample_r_m0_df, aes(x = dates, y = median)) +
  geom_line(
    color = "black"
  ) +
  geom_ribbon(
    aes(x = dates, ymin = lower, ymax = upper),
    alpha = 0.2
  ) +
  geom_hline(
    yintercept = 1,
    linetype = 2
  ) +
  scale_x_date(
    limits = c(start_date_3_panel_plot, end_date_3_panel_plot),
    breaks = breaks,
    labels = date_format("%b\n%Y")
  ) +
  scale_y_continuous(
    limits = c(0, 2)
  ) +
  labs(
    y = expression(R[t]),
    x = "Estimated Date of Infection"
  ) +
  plot_set_theme()
```

Display plots.

```{r}
grid::grid.newpage()
grid::grid.draw(rbind(
  ggplotGrob(plot_case_counts),
  ggplotGrob(plot_estimated_infections),
  ggplotGrob(plot_Rt)
))
```

Save plots as a TIFF file.

```{r}
tiff(
  filename = paste0(prefix, "_plot_3_panel_case_counts_Rt.tiff"),
  width = 10,
  height = 12,
  units = "in",
  res = 300
)
grid::grid.newpage()
grid::grid.draw(rbind(
  ggplotGrob(plot_case_counts),
  ggplotGrob(plot_estimated_infections),
  ggplotGrob(plot_Rt)
))
dev.off()
```

### Policy Change Rt

Define date range for Rt estimation.

```{r}
start_date_policy_change_Rt <- as.Date("2020-01-22")  # The first date in the JHU dataset is 2020-01-22
end_date_policy_change_Rt   <- as.Date("2020-12-31")  # The analysis was concluded on 2020-12-31 to ensure the time frame predominantly reflects the transmission dynamics before the widespread distribution of COVID-19 vaccines, which became available in the United States on 2020-12-14.
```

Define dates for major policy changes.

```{r}
policy_change_date <- as.Date(c(
  "2020-03-15", "2020-05-06", "2020-05-18", 
  "2020-06-08", "2020-07-06", "2020-08-01", "2020-11-06"
))
```

Calculate the number of days since the estimation start date for each policy change.

```{r}
policy_change_number_of_days <- as.integer(
  policy_change_date - start_date_policy_change_Rt + 1
)
```

Define time windows for Rt estimation between policy changes.

```{r}
t_start <- c(2, policy_change_number_of_days)  # The start of each window: begins on day 2 and includes the day of each policy change
t_end <- c(policy_change_number_of_days - 1, as.integer(end_date_policy_change_Rt - start_date_policy_change_Rt + 1))  # The end of each window: one day before each policy change or the last day of analysis
```

Record start time of Rt estimation process.

```{r}
start_time <- Sys.time()
```

Estimate Rt for each time window using a sample-based approach. The estimation uses a mean serial interval of 2.9 days and a standard deviation of 1.64 days. 10 iterations are performed to increase robustness.

```{r}
sample_pcr_m0_df <- policy_change_Rt1(
  t_start = t_start,
  t_end = t_end,
  m0 = m0,
  sample0_median_cri = sample0_median_cri,
  n = 10,
  mean_si = 2.9,
  std_si = 1.64
)
```

Record end time of Rt estimation process and print elapsed time.

```{r}
end_time <- Sys.time()
print(end_time - start_time)
```

Save Rt estimation results to an RDS file.

```{r}
saveRDS(sample_pcr_m0_df, paste0(prefix, "_model_sample_pcr_m0_df.rds"))
```

Convert results to long format.

```{r}
sample_pcr_m0_df2long <- policy_change_Rt2(
  sample0_median_cri,
  sample_pcr_m0_df
)
```

Save long-format results to an RDS file.

```{r}
saveRDS(sample_pcr_m0_df2long, paste0(prefix, "_model_sample_pcr_m0_df2long.rds"))
```

Create a dataframe to store dates and labels for policy change events.

```{r}
policy_change_df <- data.frame(
  date = policy_change_date,
  y = c(1.8, 0.2, 1.8, 0.2, 1.8, 0.2, 1.8),
  event = c("A", "B", "C", "D", "E", "F", "G")
)
```

Plot estimated Rt over time with 95% CrI and policy change annotations.

```{r}
plot_policy_change_Rt <- ggplot(
  sample_pcr_m0_df2long,
  aes(x = dates, y = median, group = time_window)
  ) +
  geom_line(color = "black") +
  geom_ribbon(
    aes(ymin = lower, ymax = upper),
    alpha = 0.2
  ) +
  geom_hline(
    yintercept = 1,
    linetype = 2,
    color = "red"
  ) +
  geom_vline(
    xintercept = policy_change_df$date,
    color = "blue",
    linetype = "dotted"
  ) +
  annotate(
    geom = "label",
    x = policy_change_df$date,
    y = policy_change_df$y,
    label = policy_change_df$event,
    size = 4,
    fontface = "bold",
    color = "blue") +
  scale_x_date(
    limits = as.Date(c("2020-01-01", "2020-12-31")),
    breaks = seq(
      as.Date("2020-01-01"),
      as.Date("2020-12-01"),
      by = "1 month"
    ),
    labels = scales::date_format("%b")
  ) +
  scale_y_continuous(limits = c(0, 2)) +
  labs(
    x = "Estimated Date of Infection (2020)",
    y = bquote(Policy ~ Change ~ R[t])
  ) +
  ggtitle("Worcester County") +
  theme_classic() +
  theme(
    axis.title.x = element_text(size = 12),
    axis.title.y = element_text(size = 12),
    axis.text.x = element_text(size = 10),
    axis.text.y = element_text(size = 12)
  )

plot_policy_change_Rt
```

Save plot as a TIFF file.

```{r}
tiff(
  paste0(prefix, "_policy_change_Rt.tiff"),
  width = 5,
  height = 4,
  units = "in",
  res = 300
)
print(plot_policy_change_Rt)
dev.off()
```

### Median Percentage Change in Rt with 95% CrI by Policy Change

Calculate median percentage change in Rt with 95% CrI for each policy change.

```{r}
policy_change_Rt_list <- percentage_change_policy_change_Rt1(sample_pcr_m0_df)
sample_percentage_change_list <- percentage_change_policy_change_Rt2(policy_change_Rt_list)
policy_change_Rt_df <- as.data.frame(percentage_change_policy_change_Rt3(policy_change_Rt_list))
```

Create a dataframe to store results.

```{r}
Rt_percentage_change_df <- data.frame(
  change = policy_change_Rt_list$change_summary$change,
  median = policy_change_Rt_df$median,
  lower_cri = policy_change_Rt_df$lower_cri,
  upper_cri = policy_change_Rt_df$upper_cri
)
colnames(Rt_percentage_change_df) <- c("change", "median", "lower_cri", "upper_cri")
Rt_percentage_change_df <- cbind(region = prefix, Rt_percentage_change_df)
```

Define descriptive labels for each policy change.

```{r}
percentage_change_policy_change_labels <- c(
  "1" = "School Closure and Gathering Restrictions",
  "2" = "Mask Mandate",
  "3" = "Re-opening (Phase 1)",
  "4" = "Re-opening (Phase 2)",
  "5" = "Re-opening (Phase 3)",
  "6" = "Travel and Quarantine Requirements",
  "7" = "Curfew and Gathering Restrictions"
)
```

Assign descriptive labels to 'change' column values.

```{r}
Rt_percentage_change_df$change <- factor(Rt_percentage_change_df$change, labels = percentage_change_policy_change_labels)
```

Save policy change results to an RDS file.

```{r}
saveRDS(policy_change_Rt_list, paste0(prefix, "_model_sample_pcr_m0_df2long.rds"))
```

Save dataframe to a CSV file.

```{r}
write.csv(
  Rt_percentage_change_df,
  paste0(prefix, "_percentage_change_policy_change.csv"),
  row.names = FALSE
)
```

Save dataframe to R environment.

```{r}
percentage_change_policy_change_dataframe_name <- paste0("percentage_change_policy_change_", prefix)
assign(percentage_change_policy_change_dataframe_name, Rt_percentage_change_df, envir = .GlobalEnv)
```

Create a forest plot for median Rt percentage change with 95% CrI.

```{r}
plot_Rt_percentage_change <- ggplot(Rt_percentage_change_df, aes(
  x = median,
  y = fct_rev(change),
  xmin = lower_cri,
  xmax = upper_cri
)) +
  geom_pointrange() +
  geom_vline(xintercept = 0, linetype = "dashed", color = "red") +
  xlim(-50, 50) +
  labs(
    title = "Worcester County",
    x = "Percentage Change in Rt",
    y = "Policy Change"
  ) +
  theme_bw() +
  theme(
    axis.title.x = element_text(size = 12),
    axis.title.y = element_text(size = 12),
    axis.text.x = element_text(size = 9),
    axis.text.y = element_text(size = 9)
  ) +
  scale_y_discrete(labels = function(x) str_wrap(x, width = 20))
```

Display plot.

```{r}
plot_Rt_percentage_change
```

Save plot as a TIFF file.

```{r}
tiff(
  paste0(prefix, "_percentage_change_policy_change_Rt.tiff"),
  width = 5,
  height = 4,
  units = "in",
  res = 300
)
print(plot_Rt_percentage_change)
dev.off()
```

## Berkshire County

Note: Use the same set of code as for Massachusetts Statewide but replace MA_statewide with Berkshire.

Set prefix for output filenames.

```{r}
prefix <- "Berkshire"
```

### Incidence Model

Display COVID-19 delay distribution.

```{r}
View(covid_delay_dist)
```

Record start time of incidence model fitting process.

```{r}
start_time <- Sys.time()
```

Fit incidence model using reported (imputed) case counts and COVID-19 delay distribution.

```{r}
Berkshire_model <- fit_incidence(
  reported = Berkshire$I,
  delay_dist = covid_delay_dist$case,
  dof_grid = seq(6, 40, 2)
)
```

Record end time of fitting process and print elapsed time.

```{r}
end_time <- Sys.time()
print(end_time - start_time)
```

Save fitted incidence model to an RDS file.

```{r}
saveRDS(Berkshire_model, paste0(prefix, "_model.rds"))
```

Save 'Isamps' matrix (fitted incidence samples) to a CSV file.

```{r}
write.csv(Berkshire_model$Isamps, paste0(prefix, "_model_Isamps.csv"), row.names = FALSE)
```

Extract median and 95% CrI from the deconvoluted samples.

```{r}
sample0_median_cri <- deconvoluted_sample_median_cri(
  model = Berkshire_model,
  Berkshire
)
```

Simulate 10 hypothetical case time series using a scaled incidence model

```{r}
m0 <- multiplier_process(
  model = Berkshire_model,
  multiplier = 4,
  num_hypothetical_time_series = 10
)
```

### 7-Day Sliding Window Rt

Record start time of Rt estimation process.

```{r}
start_time <- Sys.time()
```

Estimate Rt using a 7-day sliding window with Omicron-specific parameters.

```{r}
r_m0 <- sliding_window_Rt(
  sample0_median_cri,
  m0 = m0,
  mean_si = 2.9,
  std_si = 1.64
)
```

Record end time of Rt estimation process and print elapsed time.

```{r}
end_time <- Sys.time()
print(end_time - start_time)
```

Save Rt estimation results to an RDS file.

```{r}
saveRDS(r_m0, paste0(prefix, "_model_r_m0.rds"))
```

Record start time of the posterior extraction process.

```{r}
start_time <- Sys.time()
```

Extract 10 samples from the posterior distribution of 10,000 Rt time series.

```{r}
sample_r_m0_df <- posterior_distribution_extraction(
  sample0_median_cri,
  r_m0 = r_m0,
  n = 10
)
```

Record end time of posterior extraction process and print elapsed time.

```{r}
end_time <- Sys.time()
print(end_time - start_time)
```

Save extracted Rt samples to an RDS file.

```{r}
saveRDS(sample_r_m0_df, paste0(prefix, "_model_sample_r_m0_df.rds"))
```

### 3-Panel Plot of Case Counts and Rt Estimates

Define date range and x-axis breaks.

```{r}
start_date_3_panel_plot <- as.Date("2020-01-01")
end_date_3_panel_plot   <- as.Date("2022-07-31")
breaks <- seq(as.Date("2020-01-01"), as.Date("2022-07-01"), by = "3 months")
```

Helper function to set theme for plots:

```{r}
plot_set_theme <- function() {
  theme_classic() +
    theme(
    axis.text.x = element_text(size = 12),
    axis.text.y = element_text(size = 12)
    )
}
```

Plot 1: Observed Case Counts (grey points) and Deconvoluted Case Counts (black line)

```{r}
plot_case_counts <- ggplot() +
  geom_point(
    data = Berkshire,
    aes(x = dates, y = I),
    shape = 3, color = "grey"
  ) +
  geom_line(
    data = sample0_median_cri,
    aes(x = dates, y = median),
    color = 'black'
  ) +
  scale_x_date(
    breaks = breaks,
    labels = date_format("%b\n%Y"),
    limits = c(start_date_3_panel_plot, end_date_3_panel_plot)
  ) +
  labs(
    y = "Case Counts",
    x = "Date"
  ) +
  plot_set_theme()
```

Plot 2: Estimated New Infections

```{r}
m0_median_cri <- plot_infection_count(m0, Berkshire)  # Function to generate median and 95% CrI for estimated infections

plot_estimated_infections <- ggplot(m0_median_cri) +
  geom_line(
    aes(x = dates, y = median),
    color = 'black'
  ) +
  geom_ribbon(
    aes(x = dates, ymin = lower, ymax = upper),
    linetype = 2,
    alpha = 0.2
  ) +
  scale_x_date(
    limits = c(start_date_3_panel_plot, end_date_3_panel_plot),
    breaks = breaks,
    labels = date_format("%b\n%Y")
  ) +
  labs(
    y = "Estimated No.\nof Infections",
    x = "Estimated Date of Infection"
  ) +
  plot_set_theme()
```

Plot 3: Rt

```{r}
plot_Rt <- ggplot(sample_r_m0_df, aes(x = dates, y = median)) +
  geom_line(
    color = "black"
  ) +
  geom_ribbon(
    aes(x = dates, ymin = lower, ymax = upper),
    alpha = 0.2
  ) +
  geom_hline(
    yintercept = 1,
    linetype = 2
  ) +
  scale_x_date(
    limits = c(start_date_3_panel_plot, end_date_3_panel_plot),
    breaks = breaks,
    labels = date_format("%b\n%Y")
  ) +
  scale_y_continuous(
    limits = c(0, 2)
  ) +
  labs(
    y = expression(R[t]),
    x = "Estimated Date of Infection"
  ) +
  plot_set_theme()
```

Display plots.

```{r}
grid::grid.newpage()
grid::grid.draw(rbind(
  ggplotGrob(plot_case_counts),
  ggplotGrob(plot_estimated_infections),
  ggplotGrob(plot_Rt)
))
```

Save plots as a TIFF file.

```{r}
tiff(
  filename = paste0(prefix, "_plot_3_panel_case_counts_Rt.tiff"),
  width = 10,
  height = 12,
  units = "in",
  res = 300
)
grid::grid.newpage()
grid::grid.draw(rbind(
  ggplotGrob(plot_case_counts),
  ggplotGrob(plot_estimated_infections),
  ggplotGrob(plot_Rt)
))
dev.off()
```

### Policy Change Rt

Define date range for Rt estimation.

```{r}
start_date_policy_change_Rt <- as.Date("2020-01-22")  # The first date in the JHU dataset is 2020-01-22
end_date_policy_change_Rt   <- as.Date("2020-12-31")  # The analysis was concluded on 2020-12-31 to ensure the time frame predominantly reflects the transmission dynamics before the widespread distribution of COVID-19 vaccines, which became available in the United States on 2020-12-14.
```

Define dates for major policy changes.

```{r}
policy_change_date <- as.Date(c(
  "2020-03-15", "2020-05-06", "2020-05-18", 
  "2020-06-08", "2020-07-06", "2020-08-01", "2020-11-06"
))
```

Calculate the number of days since the estimation start date for each policy change.

```{r}
policy_change_number_of_days <- as.integer(
  policy_change_date - start_date_policy_change_Rt + 1
)
```

Define time windows for Rt estimation between policy changes.

```{r}
t_start <- c(2, policy_change_number_of_days)  # The start of each window: begins on day 2 and includes the day of each policy change
t_end <- c(policy_change_number_of_days - 1, as.integer(end_date_policy_change_Rt - start_date_policy_change_Rt + 1))  # The end of each window: one day before each policy change or the last day of analysis
```

Record start time of Rt estimation process.

```{r}
start_time <- Sys.time()
```

Estimate Rt for each time window using a sample-based approach. The estimation uses a mean serial interval of 2.9 days and a standard deviation of 1.64 days. 10 iterations are performed to increase robustness.

```{r}
sample_pcr_m0_df <- policy_change_Rt1(
  t_start = t_start,
  t_end = t_end,
  m0 = m0,
  sample0_median_cri = sample0_median_cri,
  n = 10,
  mean_si = 2.9,
  std_si = 1.64
)
```

Record end time of Rt estimation process and print elapsed time.

```{r}
end_time <- Sys.time()
print(end_time - start_time)
```

Save Rt estimation results to an RDS file.

```{r}
saveRDS(sample_pcr_m0_df, paste0(prefix, "_model_sample_pcr_m0_df.rds"))
```

Convert results to long format.

```{r}
sample_pcr_m0_df2long <- policy_change_Rt2(
  sample0_median_cri,
  sample_pcr_m0_df
)
```

Save long-format results to an RDS file.

```{r}
saveRDS(sample_pcr_m0_df2long, paste0(prefix, "_model_sample_pcr_m0_df2long.rds"))
```

Create a dataframe to store dates and labels for policy change events.

```{r}
policy_change_df <- data.frame(
  date = policy_change_date,
  y = c(1.8, 0.2, 1.8, 0.2, 1.8, 0.2, 1.8),
  event = c("A", "B", "C", "D", "E", "F", "G")
)
```

Plot estimated Rt over time with 95% CrI and policy change annotations.

```{r}
plot_policy_change_Rt <- ggplot(
  sample_pcr_m0_df2long,
  aes(x = dates, y = median, group = time_window)
  ) +
  geom_line(color = "black") +
  geom_ribbon(
    aes(ymin = lower, ymax = upper),
    alpha = 0.2
  ) +
  geom_hline(
    yintercept = 1,
    linetype = 2,
    color = "red"
  ) +
  geom_vline(
    xintercept = policy_change_df$date,
    color = "blue",
    linetype = "dotted"
  ) +
  annotate(
    geom = "label",
    x = policy_change_df$date,
    y = policy_change_df$y,
    label = policy_change_df$event,
    size = 4,
    fontface = "bold",
    color = "blue") +
  scale_x_date(
    limits = as.Date(c("2020-01-01", "2020-12-31")),
    breaks = seq(
      as.Date("2020-01-01"),
      as.Date("2020-12-01"),
      by = "1 month"
    ),
    labels = scales::date_format("%b")
  ) +
  scale_y_continuous(limits = c(0, 2)) +
  labs(
    x = "Estimated Date of Infection (2020)",
    y = bquote(Policy ~ Change ~ R[t])
  ) +
  ggtitle("Berkshire County") +
  theme_classic() +
  theme(
    axis.title.x = element_text(size = 12),
    axis.title.y = element_text(size = 12),
    axis.text.x = element_text(size = 10),
    axis.text.y = element_text(size = 12)
  )

plot_policy_change_Rt
```

Save plot as a TIFF file.

```{r}
tiff(
  paste0(prefix, "_policy_change_Rt.tiff"),
  width = 5,
  height = 4,
  units = "in",
  res = 300
)
print(plot_policy_change_Rt)
dev.off()
```

### Median Percentage Change in Rt with 95% CrI by Policy Change

Calculate median percentage change in Rt with 95% CrI for each policy change.

```{r}
policy_change_Rt_list <- percentage_change_policy_change_Rt1(sample_pcr_m0_df)
sample_percentage_change_list <- percentage_change_policy_change_Rt2(policy_change_Rt_list)
policy_change_Rt_df <- as.data.frame(percentage_change_policy_change_Rt3(policy_change_Rt_list))
```

Create a dataframe to store results.

```{r}
Rt_percentage_change_df <- data.frame(
  change = policy_change_Rt_list$change_summary$change,
  median = policy_change_Rt_df$median,
  lower_cri = policy_change_Rt_df$lower_cri,
  upper_cri = policy_change_Rt_df$upper_cri
)
colnames(Rt_percentage_change_df) <- c("change", "median", "lower_cri", "upper_cri")
Rt_percentage_change_df <- cbind(region = prefix, Rt_percentage_change_df)
```

Define descriptive labels for each policy change.

```{r}
percentage_change_policy_change_labels <- c(
  "1" = "School Closure and Gathering Restrictions",
  "2" = "Mask Mandate",
  "3" = "Re-opening (Phase 1)",
  "4" = "Re-opening (Phase 2)",
  "5" = "Re-opening (Phase 3)",
  "6" = "Travel and Quarantine Requirements",
  "7" = "Curfew and Gathering Restrictions"
)
```

Assign descriptive labels to 'change' column values.

```{r}
Rt_percentage_change_df$change <- factor(Rt_percentage_change_df$change, labels = percentage_change_policy_change_labels)
```

Save policy change results to an RDS file.

```{r}
saveRDS(policy_change_Rt_list, paste0(prefix, "_model_sample_pcr_m0_df2long.rds"))
```

Save dataframe to a CSV file.

```{r}
write.csv(
  Rt_percentage_change_df,
  paste0(prefix, "_percentage_change_policy_change.csv"),
  row.names = FALSE
)
```

Save dataframe to R environment.

```{r}
percentage_change_policy_change_dataframe_name <- paste0("percentage_change_policy_change_", prefix)
assign(percentage_change_policy_change_dataframe_name, Rt_percentage_change_df, envir = .GlobalEnv)
```

Create a forest plot for median Rt percentage change with 95% CrI.

```{r}
plot_Rt_percentage_change <- ggplot(Rt_percentage_change_df, aes(
  x = median,
  y = fct_rev(change),
  xmin = lower_cri,
  xmax = upper_cri
)) +
  geom_pointrange() +
  geom_vline(xintercept = 0, linetype = "dashed", color = "red") +
  xlim(-50, 50) +
  labs(
    title = "Berkshire County",
    x = "Percentage Change in Rt",
    y = "Policy Change"
  ) +
  theme_bw() +
  theme(
    axis.title.x = element_text(size = 12),
    axis.title.y = element_text(size = 12),
    axis.text.x = element_text(size = 9),
    axis.text.y = element_text(size = 9)
  ) +
  scale_y_discrete(labels = function(x) str_wrap(x, width = 20))
```

Display plot.

```{r}
plot_Rt_percentage_change
```

Save plot as a TIFF file.

```{r}
tiff(
  paste0(prefix, "_percentage_change_policy_change_Rt.tiff"),
  width = 5,
  height = 4,
  units = "in",
  res = 300
)
print(plot_Rt_percentage_change)
dev.off()
```

## Franklin County

Note: Use the same set of code as for Massachusetts Statewide but replace MA_statewide with Franklin.

Set prefix for output filenames.

```{r}
prefix <- "Franklin"
```

### Incidence Model

Display COVID-19 delay distribution.

```{r}
View(covid_delay_dist)
```

Record start time of incidence model fitting process.

```{r}
start_time <- Sys.time()
```

Fit incidence model using reported (imputed) case counts and COVID-19 delay distribution.

```{r}
Franklin_model <- fit_incidence(
  reported = Franklin$I,
  delay_dist = covid_delay_dist$case,
  dof_grid = seq(6, 40, 2)
)
```

Record end time of fitting process and print elapsed time.

```{r}
end_time <- Sys.time()
print(end_time - start_time)
```

Save fitted incidence model to an RDS file.

```{r}
saveRDS(Franklin_model, paste0(prefix, "_model.rds"))
```

Save 'Isamps' matrix (fitted incidence samples) to a CSV file.

```{r}
write.csv(Franklin_model$Isamps, paste0(prefix, "_model_Isamps.csv"), row.names = FALSE)
```

Extract median and 95% CrI from the deconvoluted samples.

```{r}
sample0_median_cri <- deconvoluted_sample_median_cri(
  model = Franklin_model,
  Franklin
)
```

Simulate 10 hypothetical case time series using a scaled incidence model

```{r}
m0 <- multiplier_process(
  model = Franklin_model,
  multiplier = 4,
  num_hypothetical_time_series = 10
)
```

### 7-Day Sliding Window Rt

Record start time of Rt estimation process.

```{r}
start_time <- Sys.time()
```

Estimate Rt using a 7-day sliding window with Omicron-specific parameters.

```{r}
r_m0 <- sliding_window_Rt(
  sample0_median_cri,
  m0 = m0,
  mean_si = 2.9,
  std_si = 1.64
)
```

Record end time of Rt estimation process and print elapsed time.

```{r}
end_time <- Sys.time()
print(end_time - start_time)
```

Save Rt estimation results to an RDS file.

```{r}
saveRDS(r_m0, paste0(prefix, "_model_r_m0.rds"))
```

Record start time of the posterior extraction process.

```{r}
start_time <- Sys.time()
```

Extract 10 samples from the posterior distribution of 10,000 Rt time series.

```{r}
sample_r_m0_df <- posterior_distribution_extraction(
  sample0_median_cri,
  r_m0 = r_m0,
  n = 10
)
```

Record end time of posterior extraction process and print elapsed time.

```{r}
end_time <- Sys.time()
print(end_time - start_time)
```

Save extracted Rt samples to an RDS file.

```{r}
saveRDS(sample_r_m0_df, paste0(prefix, "_model_sample_r_m0_df.rds"))
```

### 3-Panel Plot of Case Counts and Rt Estimates

Define date range and x-axis breaks.

```{r}
start_date_3_panel_plot <- as.Date("2020-01-01")
end_date_3_panel_plot   <- as.Date("2022-07-31")
breaks <- seq(as.Date("2020-01-01"), as.Date("2022-07-01"), by = "3 months")
```

Helper function to set theme for plots:

```{r}
plot_set_theme <- function() {
  theme_classic() +
    theme(
    axis.text.x = element_text(size = 12),
    axis.text.y = element_text(size = 12)
    )
}
```

Plot 1: Observed Case Counts (grey points) and Deconvoluted Case Counts (black line)

```{r}
plot_case_counts <- ggplot() +
  geom_point(
    data = Franklin,
    aes(x = dates, y = I),
    shape = 3, color = "grey"
  ) +
  geom_line(
    data = sample0_median_cri,
    aes(x = dates, y = median),
    color = 'black'
  ) +
  scale_x_date(
    breaks = breaks,
    labels = date_format("%b\n%Y"),
    limits = c(start_date_3_panel_plot, end_date_3_panel_plot)
  ) +
  labs(
    y = "Case Counts",
    x = "Date"
  ) +
  plot_set_theme()
```

Plot 2: Estimated New Infections

```{r}
m0_median_cri <- plot_infection_count(m0, Franklin)  # Function to generate median and 95% CrI for estimated infections

plot_estimated_infections <- ggplot(m0_median_cri) +
  geom_line(
    aes(x = dates, y = median),
    color = 'black'
  ) +
  geom_ribbon(
    aes(x = dates, ymin = lower, ymax = upper),
    linetype = 2,
    alpha = 0.2
  ) +
  scale_x_date(
    limits = c(start_date_3_panel_plot, end_date_3_panel_plot),
    breaks = breaks,
    labels = date_format("%b\n%Y")
  ) +
  labs(
    y = "Estimated No.\nof Infections",
    x = "Estimated Date of Infection"
  ) +
  plot_set_theme()
```

Plot 3: Rt

```{r}
plot_Rt <- ggplot(sample_r_m0_df, aes(x = dates, y = median)) +
  geom_line(
    color = "black"
  ) +
  geom_ribbon(
    aes(x = dates, ymin = lower, ymax = upper),
    alpha = 0.2
  ) +
  geom_hline(
    yintercept = 1,
    linetype = 2
  ) +
  scale_x_date(
    limits = c(start_date_3_panel_plot, end_date_3_panel_plot),
    breaks = breaks,
    labels = date_format("%b\n%Y")
  ) +
  scale_y_continuous(
    limits = c(0, 2)
  ) +
  labs(
    y = expression(R[t]),
    x = "Estimated Date of Infection"
  ) +
  plot_set_theme()
```

Display plots.

```{r}
grid::grid.newpage()
grid::grid.draw(rbind(
  ggplotGrob(plot_case_counts),
  ggplotGrob(plot_estimated_infections),
  ggplotGrob(plot_Rt)
))
```

Save plots as a TIFF file.

```{r}
tiff(
  filename = paste0(prefix, "_plot_3_panel_case_counts_Rt.tiff"),
  width = 10,
  height = 12,
  units = "in",
  res = 300
)
grid::grid.newpage()
grid::grid.draw(rbind(
  ggplotGrob(plot_case_counts),
  ggplotGrob(plot_estimated_infections),
  ggplotGrob(plot_Rt)
))
dev.off()
```

### Policy Change Rt

Define date range for Rt estimation.

```{r}
start_date_policy_change_Rt <- as.Date("2020-01-22")  # The first date in the JHU dataset is 2020-01-22
end_date_policy_change_Rt   <- as.Date("2020-12-31")  # The analysis was concluded on 2020-12-31 to ensure the time frame predominantly reflects the transmission dynamics before the widespread distribution of COVID-19 vaccines, which became available in the United States on 2020-12-14.
```

Define dates for major policy changes.

```{r}
policy_change_date <- as.Date(c(
  "2020-03-15", "2020-05-06", "2020-05-18", 
  "2020-06-08", "2020-07-06", "2020-08-01", "2020-11-06"
))
```

Calculate the number of days since the estimation start date for each policy change.

```{r}
policy_change_number_of_days <- as.integer(
  policy_change_date - start_date_policy_change_Rt + 1
)
```

Define time windows for Rt estimation between policy changes.

```{r}
t_start <- c(2, policy_change_number_of_days)  # The start of each window: begins on day 2 and includes the day of each policy change
t_end <- c(policy_change_number_of_days - 1, as.integer(end_date_policy_change_Rt - start_date_policy_change_Rt + 1))  # The end of each window: one day before each policy change or the last day of analysis
```

Record start time of Rt estimation process.

```{r}
start_time <- Sys.time()
```

Estimate Rt for each time window using a sample-based approach. The estimation uses a mean serial interval of 2.9 days and a standard deviation of 1.64 days. 10 iterations are performed to increase robustness.

```{r}
sample_pcr_m0_df <- policy_change_Rt1(
  t_start = t_start,
  t_end = t_end,
  m0 = m0,
  sample0_median_cri = sample0_median_cri,
  n = 10,
  mean_si = 2.9,
  std_si = 1.64
)
```

Record end time of Rt estimation process and print elapsed time.

```{r}
end_time <- Sys.time()
print(end_time - start_time)
```

Save Rt estimation results to an RDS file.

```{r}
saveRDS(sample_pcr_m0_df, paste0(prefix, "_model_sample_pcr_m0_df.rds"))
```

Convert results to long format.

```{r}
sample_pcr_m0_df2long <- policy_change_Rt2(
  sample0_median_cri,
  sample_pcr_m0_df
)
```

Save long-format results to an RDS file.

```{r}
saveRDS(sample_pcr_m0_df2long, paste0(prefix, "_model_sample_pcr_m0_df2long.rds"))
```

Create a dataframe to store dates and labels for policy change events.

```{r}
policy_change_df <- data.frame(
  date = policy_change_date,
  y = c(1.8, 0.2, 1.8, 0.2, 1.8, 0.2, 1.8),
  event = c("A", "B", "C", "D", "E", "F", "G")
)
```

Plot estimated Rt over time with 95% CrI and policy change annotations.

```{r}
plot_policy_change_Rt <- ggplot(
  sample_pcr_m0_df2long,
  aes(x = dates, y = median, group = time_window)
  ) +
  geom_line(color = "black") +
  geom_ribbon(
    aes(ymin = lower, ymax = upper),
    alpha = 0.2
  ) +
  geom_hline(
    yintercept = 1,
    linetype = 2,
    color = "red"
  ) +
  geom_vline(
    xintercept = policy_change_df$date,
    color = "blue",
    linetype = "dotted"
  ) +
  annotate(
    geom = "label",
    x = policy_change_df$date,
    y = policy_change_df$y,
    label = policy_change_df$event,
    size = 4,
    fontface = "bold",
    color = "blue") +
  scale_x_date(
    limits = as.Date(c("2020-01-01", "2020-12-31")),
    breaks = seq(
      as.Date("2020-01-01"),
      as.Date("2020-12-01"),
      by = "1 month"
    ),
    labels = scales::date_format("%b")
  ) +
  scale_y_continuous(limits = c(0, 2)) +
  labs(
    x = "Estimated Date of Infection (2020)",
    y = bquote(Policy ~ Change ~ R[t])
  ) +
  ggtitle("Franklin County") +
  theme_classic() +
  theme(
    axis.title.x = element_text(size = 12),
    axis.title.y = element_text(size = 12),
    axis.text.x = element_text(size = 10),
    axis.text.y = element_text(size = 12)
  )

plot_policy_change_Rt
```

Save plot as a TIFF file.

```{r}
tiff(
  paste0(prefix, "_policy_change_Rt.tiff"),
  width = 5,
  height = 4,
  units = "in",
  res = 300
)
print(plot_policy_change_Rt)
dev.off()
```

### Median Percentage Change in Rt with 95% CrI by Policy Change

Calculate median percentage change in Rt with 95% CrI for each policy change.

```{r}
policy_change_Rt_list <- percentage_change_policy_change_Rt1(sample_pcr_m0_df)
sample_percentage_change_list <- percentage_change_policy_change_Rt2(policy_change_Rt_list)
policy_change_Rt_df <- as.data.frame(percentage_change_policy_change_Rt3(policy_change_Rt_list))
```

Create a dataframe to store results.

```{r}
Rt_percentage_change_df <- data.frame(
  change = policy_change_Rt_list$change_summary$change,
  median = policy_change_Rt_df$median,
  lower_cri = policy_change_Rt_df$lower_cri,
  upper_cri = policy_change_Rt_df$upper_cri
)
colnames(Rt_percentage_change_df) <- c("change", "median", "lower_cri", "upper_cri")
Rt_percentage_change_df <- cbind(region = prefix, Rt_percentage_change_df)
```

Define descriptive labels for each policy change.

```{r}
percentage_change_policy_change_labels <- c(
  "1" = "School Closure and Gathering Restrictions",
  "2" = "Mask Mandate",
  "3" = "Re-opening (Phase 1)",
  "4" = "Re-opening (Phase 2)",
  "5" = "Re-opening (Phase 3)",
  "6" = "Travel and Quarantine Requirements",
  "7" = "Curfew and Gathering Restrictions"
)
```

Assign descriptive labels to 'change' column values.

```{r}
Rt_percentage_change_df$change <- factor(Rt_percentage_change_df$change, labels = percentage_change_policy_change_labels)
```

Save policy change results to an RDS file.

```{r}
saveRDS(policy_change_Rt_list, paste0(prefix, "_model_sample_pcr_m0_df2long.rds"))
```

Save dataframe to a CSV file.

```{r}
write.csv(
  Rt_percentage_change_df,
  paste0(prefix, "_percentage_change_policy_change.csv"),
  row.names = FALSE
)
```

Save dataframe to R environment.

```{r}
percentage_change_policy_change_dataframe_name <- paste0("percentage_change_policy_change_", prefix)
assign(percentage_change_policy_change_dataframe_name, Rt_percentage_change_df, envir = .GlobalEnv)
```

Create a forest plot for median Rt percentage change with 95% CrI.

```{r}
plot_Rt_percentage_change <- ggplot(Rt_percentage_change_df, aes(
  x = median,
  y = fct_rev(change),
  xmin = lower_cri,
  xmax = upper_cri
)) +
  geom_pointrange() +
  geom_vline(xintercept = 0, linetype = "dashed", color = "red") +
  xlim(-50, 50) +
  labs(
    title = "Franklin County",
    x = "Percentage Change in Rt",
    y = "Policy Change"
  ) +
  theme_bw() +
  theme(
    axis.title.x = element_text(size = 12),
    axis.title.y = element_text(size = 12),
    axis.text.x = element_text(size = 9),
    axis.text.y = element_text(size = 9)
  ) +
  scale_y_discrete(labels = function(x) str_wrap(x, width = 20))
```

Display plot.

```{r}
plot_Rt_percentage_change
```

Save plot as a TIFF file.

```{r}
tiff(
  paste0(prefix, "_percentage_change_policy_change_Rt.tiff"),
  width = 5,
  height = 4,
  units = "in",
  res = 300
)
print(plot_Rt_percentage_change)
dev.off()
```

## Hampden County

Note: Use the same set of code as for Massachusetts Statewide but replace MA_statewide with Hampden.

Set prefix for output filenames.

```{r}
prefix <- "Hampden"
```

### Incidence Model

Display COVID-19 delay distribution.

```{r}
View(covid_delay_dist)
```

Record start time of incidence model fitting process.

```{r}
start_time <- Sys.time()
```

Fit incidence model using reported (imputed) case counts and COVID-19 delay distribution.

```{r}
Hampden_model <- fit_incidence(
  reported = Hampden$I,
  delay_dist = covid_delay_dist$case,
  dof_grid = seq(6, 40, 2)
)
```

Record end time of fitting process and print elapsed time.

```{r}
end_time <- Sys.time()
print(end_time - start_time)
```

Save fitted incidence model to an RDS file.

```{r}
saveRDS(Hampden_model, paste0(prefix, "_model.rds"))
```

Save 'Isamps' matrix (fitted incidence samples) to a CSV file.

```{r}
write.csv(Hampden_model$Isamps, paste0(prefix, "_model_Isamps.csv"), row.names = FALSE)
```

Extract median and 95% CrI from the deconvoluted samples.

```{r}
sample0_median_cri <- deconvoluted_sample_median_cri(
  model = Hampden_model,
  Hampden
)
```

Simulate 10 hypothetical case time series using a scaled incidence model

```{r}
m0 <- multiplier_process(
  model = Hampden_model,
  multiplier = 4,
  num_hypothetical_time_series = 10
)
```

### 7-Day Sliding Window Rt

Record start time of Rt estimation process.

```{r}
start_time <- Sys.time()
```

Estimate Rt using a 7-day sliding window with Omicron-specific parameters.

```{r}
r_m0 <- sliding_window_Rt(
  sample0_median_cri,
  m0 = m0,
  mean_si = 2.9,
  std_si = 1.64
)
```

Record end time of Rt estimation process and print elapsed time.

```{r}
end_time <- Sys.time()
print(end_time - start_time)
```

Save Rt estimation results to an RDS file.

```{r}
saveRDS(r_m0, paste0(prefix, "_model_r_m0.rds"))
```

Record start time of the posterior extraction process.

```{r}
start_time <- Sys.time()
```

Extract 10 samples from the posterior distribution of 10,000 Rt time series.

```{r}
sample_r_m0_df <- posterior_distribution_extraction(
  sample0_median_cri,
  r_m0 = r_m0,
  n = 10
)
```

Record end time of posterior extraction process and print elapsed time.

```{r}
end_time <- Sys.time()
print(end_time - start_time)
```

Save extracted Rt samples to an RDS file.

```{r}
saveRDS(sample_r_m0_df, paste0(prefix, "_model_sample_r_m0_df.rds"))
```

### 3-Panel Plot of Case Counts and Rt Estimates

Define date range and x-axis breaks.

```{r}
start_date_3_panel_plot <- as.Date("2020-01-01")
end_date_3_panel_plot   <- as.Date("2022-07-31")
breaks <- seq(as.Date("2020-01-01"), as.Date("2022-07-01"), by = "3 months")
```

Helper function to set theme for plots:

```{r}
plot_set_theme <- function() {
  theme_classic() +
    theme(
    axis.text.x = element_text(size = 12),
    axis.text.y = element_text(size = 12)
    )
}
```

Plot 1: Observed Case Counts (grey points) and Deconvoluted Case Counts (black line)

```{r}
plot_case_counts <- ggplot() +
  geom_point(
    data = Hampden,
    aes(x = dates, y = I),
    shape = 3, color = "grey"
  ) +
  geom_line(
    data = sample0_median_cri,
    aes(x = dates, y = median),
    color = 'black'
  ) +
  scale_x_date(
    breaks = breaks,
    labels = date_format("%b\n%Y"),
    limits = c(start_date_3_panel_plot, end_date_3_panel_plot)
  ) +
  labs(
    y = "Case Counts",
    x = "Date"
  ) +
  plot_set_theme()
```

Plot 2: Estimated New Infections

```{r}
m0_median_cri <- plot_infection_count(m0, Hampden)  # Function to generate median and 95% CrI for estimated infections

plot_estimated_infections <- ggplot(m0_median_cri) +
  geom_line(
    aes(x = dates, y = median),
    color = 'black'
  ) +
  geom_ribbon(
    aes(x = dates, ymin = lower, ymax = upper),
    linetype = 2,
    alpha = 0.2
  ) +
  scale_x_date(
    limits = c(start_date_3_panel_plot, end_date_3_panel_plot),
    breaks = breaks,
    labels = date_format("%b\n%Y")
  ) +
  labs(
    y = "Estimated No.\nof Infections",
    x = "Estimated Date of Infection"
  ) +
  plot_set_theme()
```

Plot 3: Rt

```{r}
plot_Rt <- ggplot(sample_r_m0_df, aes(x = dates, y = median)) +
  geom_line(
    color = "black"
  ) +
  geom_ribbon(
    aes(x = dates, ymin = lower, ymax = upper),
    alpha = 0.2
  ) +
  geom_hline(
    yintercept = 1,
    linetype = 2
  ) +
  scale_x_date(
    limits = c(start_date_3_panel_plot, end_date_3_panel_plot),
    breaks = breaks,
    labels = date_format("%b\n%Y")
  ) +
  scale_y_continuous(
    limits = c(0, 2)
  ) +
  labs(
    y = expression(R[t]),
    x = "Estimated Date of Infection"
  ) +
  plot_set_theme()
```

Display plots.

```{r}
grid::grid.newpage()
grid::grid.draw(rbind(
  ggplotGrob(plot_case_counts),
  ggplotGrob(plot_estimated_infections),
  ggplotGrob(plot_Rt)
))
```

Save plots as a TIFF file.

```{r}
tiff(
  filename = paste0(prefix, "_plot_3_panel_case_counts_Rt.tiff"),
  width = 10,
  height = 12,
  units = "in",
  res = 300
)
grid::grid.newpage()
grid::grid.draw(rbind(
  ggplotGrob(plot_case_counts),
  ggplotGrob(plot_estimated_infections),
  ggplotGrob(plot_Rt)
))
dev.off()
```

### Policy Change Rt

Define date range for Rt estimation.

```{r}
start_date_policy_change_Rt <- as.Date("2020-01-22")  # The first date in the JHU dataset is 2020-01-22
end_date_policy_change_Rt   <- as.Date("2020-12-31")  # The analysis was concluded on 2020-12-31 to ensure the time frame predominantly reflects the transmission dynamics before the widespread distribution of COVID-19 vaccines, which became available in the United States on 2020-12-14.
```

Define dates for major policy changes.

```{r}
policy_change_date <- as.Date(c(
  "2020-03-15", "2020-05-06", "2020-05-18", 
  "2020-06-08", "2020-07-06", "2020-08-01", "2020-11-06"
))
```

Calculate the number of days since the estimation start date for each policy change.

```{r}
policy_change_number_of_days <- as.integer(
  policy_change_date - start_date_policy_change_Rt + 1
)
```

Define time windows for Rt estimation between policy changes.

```{r}
t_start <- c(2, policy_change_number_of_days)  # The start of each window: begins on day 2 and includes the day of each policy change
t_end <- c(policy_change_number_of_days - 1, as.integer(end_date_policy_change_Rt - start_date_policy_change_Rt + 1))  # The end of each window: one day before each policy change or the last day of analysis
```

Record start time of Rt estimation process.

```{r}
start_time <- Sys.time()
```

Estimate Rt for each time window using a sample-based approach. The estimation uses a mean serial interval of 2.9 days and a standard deviation of 1.64 days. 10 iterations are performed to increase robustness.

```{r}
sample_pcr_m0_df <- policy_change_Rt1(
  t_start = t_start,
  t_end = t_end,
  m0 = m0,
  sample0_median_cri = sample0_median_cri,
  n = 10,
  mean_si = 2.9,
  std_si = 1.64
)
```

Record end time of Rt estimation process and print elapsed time.

```{r}
end_time <- Sys.time()
print(end_time - start_time)
```

Save Rt estimation results to an RDS file.

```{r}
saveRDS(sample_pcr_m0_df, paste0(prefix, "_model_sample_pcr_m0_df.rds"))
```

Convert results to long format.

```{r}
sample_pcr_m0_df2long <- policy_change_Rt2(
  sample0_median_cri,
  sample_pcr_m0_df
)
```

Save long-format results to an RDS file.

```{r}
saveRDS(sample_pcr_m0_df2long, paste0(prefix, "_model_sample_pcr_m0_df2long.rds"))
```

Create a dataframe to store dates and labels for policy change events.

```{r}
policy_change_df <- data.frame(
  date = policy_change_date,
  y = c(1.8, 0.2, 1.8, 0.2, 1.8, 0.2, 1.8),
  event = c("A", "B", "C", "D", "E", "F", "G")
)
```

Plot estimated Rt over time with 95% CrI and policy change annotations.

```{r}
plot_policy_change_Rt <- ggplot(
  sample_pcr_m0_df2long,
  aes(x = dates, y = median, group = time_window)
  ) +
  geom_line(color = "black") +
  geom_ribbon(
    aes(ymin = lower, ymax = upper),
    alpha = 0.2
  ) +
  geom_hline(
    yintercept = 1,
    linetype = 2,
    color = "red"
  ) +
  geom_vline(
    xintercept = policy_change_df$date,
    color = "blue",
    linetype = "dotted"
  ) +
  annotate(
    geom = "label",
    x = policy_change_df$date,
    y = policy_change_df$y,
    label = policy_change_df$event,
    size = 4,
    fontface = "bold",
    color = "blue") +
  scale_x_date(
    limits = as.Date(c("2020-01-01", "2020-12-31")),
    breaks = seq(
      as.Date("2020-01-01"),
      as.Date("2020-12-01"),
      by = "1 month"
    ),
    labels = scales::date_format("%b")
  ) +
  scale_y_continuous(limits = c(0, 2)) +
  labs(
    x = "Estimated Date of Infection (2020)",
    y = bquote(Policy ~ Change ~ R[t])
  ) +
  ggtitle("Hampden County") +
  theme_classic() +
  theme(
    axis.title.x = element_text(size = 12),
    axis.title.y = element_text(size = 12),
    axis.text.x = element_text(size = 10),
    axis.text.y = element_text(size = 12)
  )

plot_policy_change_Rt
```

Save plot as a TIFF file.

```{r}
tiff(
  paste0(prefix, "_policy_change_Rt.tiff"),
  width = 5,
  height = 4,
  units = "in",
  res = 300
)
print(plot_policy_change_Rt)
dev.off()
```

### Median Percentage Change in Rt with 95% CrI by Policy Change

Calculate median percentage change in Rt with 95% CrI for each policy change.

```{r}
policy_change_Rt_list <- percentage_change_policy_change_Rt1(sample_pcr_m0_df)
sample_percentage_change_list <- percentage_change_policy_change_Rt2(policy_change_Rt_list)
policy_change_Rt_df <- as.data.frame(percentage_change_policy_change_Rt3(policy_change_Rt_list))
```

Create a dataframe to store results.

```{r}
Rt_percentage_change_df <- data.frame(
  change = policy_change_Rt_list$change_summary$change,
  median = policy_change_Rt_df$median,
  lower_cri = policy_change_Rt_df$lower_cri,
  upper_cri = policy_change_Rt_df$upper_cri
)
colnames(Rt_percentage_change_df) <- c("change", "median", "lower_cri", "upper_cri")
Rt_percentage_change_df <- cbind(region = prefix, Rt_percentage_change_df)
```

Define descriptive labels for each policy change.

```{r}
percentage_change_policy_change_labels <- c(
  "1" = "School Closure and Gathering Restrictions",
  "2" = "Mask Mandate",
  "3" = "Re-opening (Phase 1)",
  "4" = "Re-opening (Phase 2)",
  "5" = "Re-opening (Phase 3)",
  "6" = "Travel and Quarantine Requirements",
  "7" = "Curfew and Gathering Restrictions"
)
```

Assign descriptive labels to 'change' column values.

```{r}
Rt_percentage_change_df$change <- factor(Rt_percentage_change_df$change, labels = percentage_change_policy_change_labels)
```

Save policy change results to an RDS file.

```{r}
saveRDS(policy_change_Rt_list, paste0(prefix, "_model_sample_pcr_m0_df2long.rds"))
```

Save dataframe to a CSV file.

```{r}
write.csv(
  Rt_percentage_change_df,
  paste0(prefix, "_percentage_change_policy_change.csv"),
  row.names = FALSE
)
```

Save dataframe to R environment.

```{r}
percentage_change_policy_change_dataframe_name <- paste0("percentage_change_policy_change_", prefix)
assign(percentage_change_policy_change_dataframe_name, Rt_percentage_change_df, envir = .GlobalEnv)
```

Create a forest plot for median Rt percentage change with 95% CrI.

```{r}
plot_Rt_percentage_change <- ggplot(Rt_percentage_change_df, aes(
  x = median,
  y = fct_rev(change),
  xmin = lower_cri,
  xmax = upper_cri
)) +
  geom_pointrange() +
  geom_vline(xintercept = 0, linetype = "dashed", color = "red") +
  xlim(-50, 50) +
  labs(
    title = "Hampden County",
    x = "Percentage Change in Rt",
    y = "Policy Change"
  ) +
  theme_bw() +
  theme(
    axis.title.x = element_text(size = 12),
    axis.title.y = element_text(size = 12),
    axis.text.x = element_text(size = 9),
    axis.text.y = element_text(size = 9)
  ) +
  scale_y_discrete(labels = function(x) str_wrap(x, width = 20))
```

Display plot.

```{r}
plot_Rt_percentage_change
```

Save plot as a TIFF file.

```{r}
tiff(
  paste0(prefix, "_percentage_change_policy_change_Rt.tiff"),
  width = 5,
  height = 4,
  units = "in",
  res = 300
)
print(plot_Rt_percentage_change)
dev.off()
```

## Hampshire County

Note: Use the same set of code as for Massachusetts Statewide but replace MA_statewide with Hampshire.

Set prefix for output filenames.

```{r}
prefix <- "Hampshire"
```

### Incidence Model

Display COVID-19 delay distribution.

```{r}
View(covid_delay_dist)
```

Record start time of incidence model fitting process.

```{r}
start_time <- Sys.time()
```

Fit incidence model using reported (imputed) case counts and COVID-19 delay distribution.

```{r}
Hampshire_model <- fit_incidence(
  reported = Hampshire$I,
  delay_dist = covid_delay_dist$case,
  dof_grid = seq(6, 40, 2)
)
```

Record end time of fitting process and print elapsed time.

```{r}
end_time <- Sys.time()
print(end_time - start_time)
```

Save fitted incidence model to an RDS file.

```{r}
saveRDS(Hampshire_model, paste0(prefix, "_model.rds"))
```

Save 'Isamps' matrix (fitted incidence samples) to a CSV file.

```{r}
write.csv(Hampshire_model$Isamps, paste0(prefix, "_model_Isamps.csv"), row.names = FALSE)
```

Extract median and 95% CrI from the deconvoluted samples.

```{r}
sample0_median_cri <- deconvoluted_sample_median_cri(
  model = Hampshire_model,
  Hampshire
)
```

Simulate 10 hypothetical case time series using a scaled incidence model

```{r}
m0 <- multiplier_process(
  model = Hampshire_model,
  multiplier = 4,
  num_hypothetical_time_series = 10
)
```

### 7-Day Sliding Window Rt

Record start time of Rt estimation process.

```{r}
start_time <- Sys.time()
```

Estimate Rt using a 7-day sliding window with Omicron-specific parameters.

```{r}
r_m0 <- sliding_window_Rt(
  sample0_median_cri,
  m0 = m0,
  mean_si = 2.9,
  std_si = 1.64
)
```

Record end time of Rt estimation process and print elapsed time.

```{r}
end_time <- Sys.time()
print(end_time - start_time)
```

Save Rt estimation results to an RDS file.

```{r}
saveRDS(r_m0, paste0(prefix, "_model_r_m0.rds"))
```

Record start time of the posterior extraction process.

```{r}
start_time <- Sys.time()
```

Extract 10 samples from the posterior distribution of 10,000 Rt time series.

```{r}
sample_r_m0_df <- posterior_distribution_extraction(
  sample0_median_cri,
  r_m0 = r_m0,
  n = 10
)
```

Record end time of posterior extraction process and print elapsed time.

```{r}
end_time <- Sys.time()
print(end_time - start_time)
```

Save extracted Rt samples to an RDS file.

```{r}
saveRDS(sample_r_m0_df, paste0(prefix, "_model_sample_r_m0_df.rds"))
```

### 3-Panel Plot of Case Counts and Rt Estimates

Define date range and x-axis breaks.

```{r}
start_date_3_panel_plot <- as.Date("2020-01-01")
end_date_3_panel_plot   <- as.Date("2022-07-31")
breaks <- seq(as.Date("2020-01-01"), as.Date("2022-07-01"), by = "3 months")
```

Helper function to set theme for plots:

```{r}
plot_set_theme <- function() {
  theme_classic() +
    theme(
    axis.text.x = element_text(size = 12),
    axis.text.y = element_text(size = 12)
    )
}
```

Plot 1: Observed Case Counts (grey points) and Deconvoluted Case Counts (black line)

```{r}
plot_case_counts <- ggplot() +
  geom_point(
    data = Hampshire,
    aes(x = dates, y = I),
    shape = 3, color = "grey"
  ) +
  geom_line(
    data = sample0_median_cri,
    aes(x = dates, y = median),
    color = 'black'
  ) +
  scale_x_date(
    breaks = breaks,
    labels = date_format("%b\n%Y"),
    limits = c(start_date_3_panel_plot, end_date_3_panel_plot)
  ) +
  labs(
    y = "Case Counts",
    x = "Date"
  ) +
  plot_set_theme()
```

Plot 2: Estimated New Infections

```{r}
m0_median_cri <- plot_infection_count(m0, Hampshire)  # Function to generate median and 95% CrI for estimated infections

plot_estimated_infections <- ggplot(m0_median_cri) +
  geom_line(
    aes(x = dates, y = median),
    color = 'black'
  ) +
  geom_ribbon(
    aes(x = dates, ymin = lower, ymax = upper),
    linetype = 2,
    alpha = 0.2
  ) +
  scale_x_date(
    limits = c(start_date_3_panel_plot, end_date_3_panel_plot),
    breaks = breaks,
    labels = date_format("%b\n%Y")
  ) +
  labs(
    y = "Estimated No.\nof Infections",
    x = "Estimated Date of Infection"
  ) +
  plot_set_theme()
```

Plot 3: Rt

```{r}
plot_Rt <- ggplot(sample_r_m0_df, aes(x = dates, y = median)) +
  geom_line(
    color = "black"
  ) +
  geom_ribbon(
    aes(x = dates, ymin = lower, ymax = upper),
    alpha = 0.2
  ) +
  geom_hline(
    yintercept = 1,
    linetype = 2
  ) +
  scale_x_date(
    limits = c(start_date_3_panel_plot, end_date_3_panel_plot),
    breaks = breaks,
    labels = date_format("%b\n%Y")
  ) +
  scale_y_continuous(
    limits = c(0, 2)
  ) +
  labs(
    y = expression(R[t]),
    x = "Estimated Date of Infection"
  ) +
  plot_set_theme()
```

Display plots.

```{r}
grid::grid.newpage()
grid::grid.draw(rbind(
  ggplotGrob(plot_case_counts),
  ggplotGrob(plot_estimated_infections),
  ggplotGrob(plot_Rt)
))
```

Save plots as a TIFF file.

```{r}
tiff(
  filename = paste0(prefix, "_plot_3_panel_case_counts_Rt.tiff"),
  width = 10,
  height = 12,
  units = "in",
  res = 300
)
grid::grid.newpage()
grid::grid.draw(rbind(
  ggplotGrob(plot_case_counts),
  ggplotGrob(plot_estimated_infections),
  ggplotGrob(plot_Rt)
))
dev.off()
```

### Policy Change Rt

Define date range for Rt estimation.

```{r}
start_date_policy_change_Rt <- as.Date("2020-01-22")  # The first date in the JHU dataset is 2020-01-22
end_date_policy_change_Rt   <- as.Date("2020-12-31")  # The analysis was concluded on 2020-12-31 to ensure the time frame predominantly reflects the transmission dynamics before the widespread distribution of COVID-19 vaccines, which became available in the United States on 2020-12-14.
```

Define dates for major policy changes.

```{r}
policy_change_date <- as.Date(c(
  "2020-03-15", "2020-05-06", "2020-05-18", 
  "2020-06-08", "2020-07-06", "2020-08-01", "2020-11-06"
))
```

Calculate the number of days since the estimation start date for each policy change.

```{r}
policy_change_number_of_days <- as.integer(
  policy_change_date - start_date_policy_change_Rt + 1
)
```

Define time windows for Rt estimation between policy changes.

```{r}
t_start <- c(2, policy_change_number_of_days)  # The start of each window: begins on day 2 and includes the day of each policy change
t_end <- c(policy_change_number_of_days - 1, as.integer(end_date_policy_change_Rt - start_date_policy_change_Rt + 1))  # The end of each window: one day before each policy change or the last day of analysis
```

Record start time of Rt estimation process.

```{r}
start_time <- Sys.time()
```

Estimate Rt for each time window using a sample-based approach. The estimation uses a mean serial interval of 2.9 days and a standard deviation of 1.64 days. 10 iterations are performed to increase robustness.

```{r}
sample_pcr_m0_df <- policy_change_Rt1(
  t_start = t_start,
  t_end = t_end,
  m0 = m0,
  sample0_median_cri = sample0_median_cri,
  n = 10,
  mean_si = 2.9,
  std_si = 1.64
)
```

Record end time of Rt estimation process and print elapsed time.

```{r}
end_time <- Sys.time()
print(end_time - start_time)
```

Save Rt estimation results to an RDS file.

```{r}
saveRDS(sample_pcr_m0_df, paste0(prefix, "_model_sample_pcr_m0_df.rds"))
```

Convert results to long format.

```{r}
sample_pcr_m0_df2long <- policy_change_Rt2(
  sample0_median_cri,
  sample_pcr_m0_df
)
```

Save long-format results to an RDS file.

```{r}
saveRDS(sample_pcr_m0_df2long, paste0(prefix, "_model_sample_pcr_m0_df2long.rds"))
```

Create a dataframe to store dates and labels for policy change events.

```{r}
policy_change_df <- data.frame(
  date = policy_change_date,
  y = c(1.8, 0.2, 1.8, 0.2, 1.8, 0.2, 1.8),
  event = c("A", "B", "C", "D", "E", "F", "G")
)
```

Plot estimated Rt over time with 95% CrI and policy change annotations.

```{r}
plot_policy_change_Rt <- ggplot(
  sample_pcr_m0_df2long,
  aes(x = dates, y = median, group = time_window)
  ) +
  geom_line(color = "black") +
  geom_ribbon(
    aes(ymin = lower, ymax = upper),
    alpha = 0.2
  ) +
  geom_hline(
    yintercept = 1,
    linetype = 2,
    color = "red"
  ) +
  geom_vline(
    xintercept = policy_change_df$date,
    color = "blue",
    linetype = "dotted"
  ) +
  annotate(
    geom = "label",
    x = policy_change_df$date,
    y = policy_change_df$y,
    label = policy_change_df$event,
    size = 4,
    fontface = "bold",
    color = "blue") +
  scale_x_date(
    limits = as.Date(c("2020-01-01", "2020-12-31")),
    breaks = seq(
      as.Date("2020-01-01"),
      as.Date("2020-12-01"),
      by = "1 month"
    ),
    labels = scales::date_format("%b")
  ) +
  scale_y_continuous(limits = c(0, 2)) +
  labs(
    x = "Estimated Date of Infection (2020)",
    y = bquote(Policy ~ Change ~ R[t])
  ) +
  ggtitle("Hampshire County") +
  theme_classic() +
  theme(
    axis.title.x = element_text(size = 12),
    axis.title.y = element_text(size = 12),
    axis.text.x = element_text(size = 10),
    axis.text.y = element_text(size = 12)
  )

plot_policy_change_Rt
```

Save plot as a TIFF file.

```{r}
tiff(
  paste0(prefix, "_policy_change_Rt.tiff"),
  width = 5,
  height = 4,
  units = "in",
  res = 300
)
print(plot_policy_change_Rt)
dev.off()
```

### Median Percentage Change in Rt with 95% CrI by Policy Change

Calculate median percentage change in Rt with 95% CrI for each policy change.

```{r}
policy_change_Rt_list <- percentage_change_policy_change_Rt1(sample_pcr_m0_df)
sample_percentage_change_list <- percentage_change_policy_change_Rt2(policy_change_Rt_list)
policy_change_Rt_df <- as.data.frame(percentage_change_policy_change_Rt3(policy_change_Rt_list))
```

Create a dataframe to store results.

```{r}
Rt_percentage_change_df <- data.frame(
  change = policy_change_Rt_list$change_summary$change,
  median = policy_change_Rt_df$median,
  lower_cri = policy_change_Rt_df$lower_cri,
  upper_cri = policy_change_Rt_df$upper_cri
)
colnames(Rt_percentage_change_df) <- c("change", "median", "lower_cri", "upper_cri")
Rt_percentage_change_df <- cbind(region = prefix, Rt_percentage_change_df)
```

Define descriptive labels for each policy change.

```{r}
percentage_change_policy_change_labels <- c(
  "1" = "School Closure and Gathering Restrictions",
  "2" = "Mask Mandate",
  "3" = "Re-opening (Phase 1)",
  "4" = "Re-opening (Phase 2)",
  "5" = "Re-opening (Phase 3)",
  "6" = "Travel and Quarantine Requirements",
  "7" = "Curfew and Gathering Restrictions"
)
```

Assign descriptive labels to 'change' column values.

```{r}
Rt_percentage_change_df$change <- factor(Rt_percentage_change_df$change, labels = percentage_change_policy_change_labels)
```

Save policy change results to an RDS file.

```{r}
saveRDS(policy_change_Rt_list, paste0(prefix, "_model_sample_pcr_m0_df2long.rds"))
```

Save dataframe to a CSV file.

```{r}
write.csv(
  Rt_percentage_change_df,
  paste0(prefix, "_percentage_change_policy_change.csv"),
  row.names = FALSE
)
```

Save dataframe to R environment.

```{r}
percentage_change_policy_change_dataframe_name <- paste0("percentage_change_policy_change_", prefix)
assign(percentage_change_policy_change_dataframe_name, Rt_percentage_change_df, envir = .GlobalEnv)
```

Create a forest plot for median Rt percentage change with 95% CrI.

```{r}
plot_Rt_percentage_change <- ggplot(Rt_percentage_change_df, aes(
  x = median,
  y = fct_rev(change),
  xmin = lower_cri,
  xmax = upper_cri
)) +
  geom_pointrange() +
  geom_vline(xintercept = 0, linetype = "dashed", color = "red") +
  xlim(-50, 50) +
  labs(
    title = "Hampshire County",
    x = "Percentage Change in Rt",
    y = "Policy Change"
  ) +
  theme_bw() +
  theme(
    axis.title.x = element_text(size = 12),
    axis.title.y = element_text(size = 12),
    axis.text.x = element_text(size = 9),
    axis.text.y = element_text(size = 9)
  ) +
  scale_y_discrete(labels = function(x) str_wrap(x, width = 20))
```

Display plot.

```{r}
plot_Rt_percentage_change
```

Save plot as a TIFF file.

```{r}
tiff(
  paste0(prefix, "_percentage_change_policy_change_Rt.tiff"),
  width = 5,
  height = 4,
  units = "in",
  res = 300
)
print(plot_Rt_percentage_change)
dev.off()
```

# Analysis of Percentage Change in Rt Across Different Counties for Various Policy Change Periods

Import percentage change data for all counties from CSV files.

```{r}
percentage_change_policy_change_MA_statewide <- read.csv("MA_statewide_percentage_change_policy_change.csv", stringsAsFactors = FALSE)
percentage_change_policy_change_Barnstable <- read.csv("Barnstable_percentage_change_policy_change.csv", stringsAsFactors = FALSE)
percentage_change_policy_change_Berkshire <- read.csv("Berkshire_percentage_change_policy_change.csv", stringsAsFactors = FALSE)
percentage_change_policy_change_Bristol <- read.csv("Bristol_percentage_change_policy_change.csv", stringsAsFactors = FALSE)
percentage_change_policy_change_Dukes_and_Nantucket <- read.csv("Dukes_and_Nantucket_percentage_change_policy_change.csv", stringsAsFactors = FALSE)
percentage_change_policy_change_Essex <- read.csv("Essex_percentage_change_policy_change.csv", stringsAsFactors = FALSE)
percentage_change_policy_change_Franklin <- read.csv("Franklin_percentage_change_policy_change.csv", stringsAsFactors = FALSE)
percentage_change_policy_change_Hampden <- read.csv("Hampden_percentage_change_policy_change.csv", stringsAsFactors = FALSE)
percentage_change_policy_change_Hampshire <- read.csv("Hampshire_percentage_change_policy_change.csv", stringsAsFactors = FALSE)
percentage_change_policy_change_Middlesex <- read.csv("Middlesex_percentage_change_policy_change.csv", stringsAsFactors = FALSE)
percentage_change_policy_change_Norfolk <- read.csv("Norfolk_percentage_change_policy_change.csv", stringsAsFactors = FALSE)
percentage_change_policy_change_Plymouth <- read.csv("Plymouth_percentage_change_policy_change.csv", stringsAsFactors = FALSE)
percentage_change_policy_change_Suffolk <- read.csv("Suffolk_percentage_change_policy_change.csv", stringsAsFactors = FALSE)
percentage_change_policy_change_Worcester <- read.csv("Worcester_percentage_change_policy_change.csv", stringsAsFactors = FALSE)
```

Combine all dataframes into a single dataframe.

```{r}
policy_change_data_by_region <- rbind(
  percentage_change_policy_change_MA_statewide,
  percentage_change_policy_change_Barnstable,
  percentage_change_policy_change_Berkshire,
  percentage_change_policy_change_Bristol,
  percentage_change_policy_change_Dukes_and_Nantucket,
  percentage_change_policy_change_Essex,
  percentage_change_policy_change_Franklin,
  percentage_change_policy_change_Hampden,
  percentage_change_policy_change_Hampshire,
  percentage_change_policy_change_Middlesex,
  percentage_change_policy_change_Norfolk,
  percentage_change_policy_change_Plymouth,
  percentage_change_policy_change_Suffolk,
  percentage_change_policy_change_Worcester
)
```

Convert the 'Region' column to a factor and set levels to follow a specific order.

```{r}
policy_change_data_by_region$region <- factor(
  policy_change_data_by_region$region, 
  levels = c("MA_statewide", "Barnstable", "Berkshire", "Bristol", "Dukes_and_Nantucket", "Essex", "Franklin", "Hampden", "Hampshire", "Middlesex", "Norfolk", "Plymouth", "Suffolk", "Worcester")
)
```

Save results to a CSV file.

```{r}
write.csv(policy_change_data_by_region, file = "Policy_change_by_county.csv", row.names = FALSE)
```

Define names for counties.

```{r}
region_labels <- c(
  "MA_statewide" = "Massachusetts (Statewide)",
  "Barnstable" = "Barnstable",
  "Berkshire" = "Berkshire",
  "Bristol" = "Bristol",
  "Dukes_and_Nantucket" = "Dukes and Nantucket",
  "Essex" = "Essex",
  "Franklin" = "Franklin",
  "Hampden" = "Hampden",
  "Hampshire" = "Hampshire",
  "Middlesex" = "Middlesex",
  "Norfolk" = "Norfolk",
  "Plymouth" = "Plymouth",
  "Suffolk" = "Suffolk",
  "Worcester" = "Worcester"
)
```

Extract unique policy change periods.

```{r}
policy_change <- unique(policy_change_data_by_region$change)
```

Create a forest plot for each policy change period.

```{r}
for (change in policy_change) {
  
  # Filter data for current period
  change_data <- policy_change_data_by_region %>%
    filter(change == !!change)
  
  # Create forest plot
  plot_policy_change_Rt_region <- ggplot(change_data, aes(
    x = median,
    y = fct_rev(region),
    xmin = lower_cri,
    xmax = upper_cri
  )) +
    geom_pointrange() +
    geom_vline(xintercept = 0, linetype = "dashed", color = "red") +
    xlim(-50, 50) +
    scale_y_discrete(labels = region_labels) +
    labs(
      title = as.character(change),
      x = "Percentage Change in Rt",
      y = "County"
    ) +
    theme_bw() +
    theme(
      axis.text = element_text(size = 16),
      axis.title = element_text(size = 16),
      plot.title = element_text(size = 18),
      axis.text.y = element_text(angle = 0, hjust = 1)
    )
  print(plot_policy_change_Rt_region)
  
  # Save plot as a TIFF file
  tiff(
    paste0("Policy_change_Rt_", change, ".tiff"),
    width = 8,
    height = 6,
    units = "in",
    res = 300
  )
  print(plot_policy_change_Rt_region)
  dev.off()
}
```

# Analysis of Statewide Policy Changes on COVID-19 Incident Counts with Alternate Multipliers

Load custom functions.

```{r}
source('Functions.r')
```

Aggregate data for all counties across Massachusetts.

```{r}
MA_statewide_multiplier_1 <- bind_rows(
  imputed_negative_zero_US25001_Barnstable,
  imputed_negative_zero_US25003_Berkshire,
  imputed_negative_zero_US25005_Bristol,
  imputed_negative_zero_US25009_Essex,
  imputed_negative_zero_US25011_Franklin,
  imputed_negative_zero_US25013_Hampden,
  imputed_negative_zero_US25015_Hampshire,
  imputed_negative_zero_US25017_Middlesex,
  imputed_negative_zero_US25021_Norfolk,
  imputed_negative_zero_US25023_Plymouth,
  imputed_negative_zero_US25025_Suffolk,
  imputed_negative_zero_US25027_Worcester,
  imputed_negative_zero_US25901_Dukes_and_Nantucket
) %>%
  group_by(dates) %>%
  summarise(I = sum(I))

MA_statewide_multiplier_2 <- bind_rows(
  imputed_negative_zero_US25001_Barnstable,
  imputed_negative_zero_US25003_Berkshire,
  imputed_negative_zero_US25005_Bristol,
  imputed_negative_zero_US25009_Essex,
  imputed_negative_zero_US25011_Franklin,
  imputed_negative_zero_US25013_Hampden,
  imputed_negative_zero_US25015_Hampshire,
  imputed_negative_zero_US25017_Middlesex,
  imputed_negative_zero_US25021_Norfolk,
  imputed_negative_zero_US25023_Plymouth,
  imputed_negative_zero_US25025_Suffolk,
  imputed_negative_zero_US25027_Worcester,
  imputed_negative_zero_US25901_Dukes_and_Nantucket
) %>%
  group_by(dates) %>%
  summarise(I = sum(I))
```

## Massachusetts Statewide (Multiplier = 3.4)

Set prefix for output filenames.

```{r}
prefix <- "MA_statewide_multiplier_1"
```

### Incidence Model

Display COVID-19 delay distribution.

```{r}
View(covid_delay_dist)
```

Record start time of incidence model fitting process.

```{r}
start_time <- Sys.time()
```

Fit incidence model using reported (imputed) case counts and COVID-19 delay distribution.

```{r}
MA_statewide_multiplier_1_model <- fit_incidence(
  reported = MA_statewide_multiplier_1$I,
  delay_dist = covid_delay_dist$case,
  dof_grid = seq(6, 40, 2)
)
```

Record end time of fitting process and print elapsed time.

```{r}
end_time <- Sys.time()
print(end_time - start_time)
```

Save fitted incidence model to an RDS file.

```{r}
saveRDS(MA_statewide_multiplier_1_model, paste0(prefix, "_model.rds"))
```

Save 'Isamps' matrix (fitted incidence samples) to a CSV file.

```{r}
write.csv(MA_statewide_multiplier_1_model$Isamps, paste0(prefix, "_model_Isamps.csv"), row.names = FALSE)
```

Extract median and 95% CrI from the deconvoluted samples.

```{r}
sample0_median_cri_1 <- deconvoluted_sample_median_cri(
  model = MA_statewide_multiplier_1_model,
  MA_statewide_multiplier_1
)
```

Simulate 10 hypothetical case time series using a scaled incidence model

```{r}
m0_1 <- multiplier_process(
  model = MA_statewide_multiplier_1_model,
  multiplier = 3.4,
  num_hypothetical_time_series = 10
)
```

### 7-Day Sliding Window Rt

Record start time of Rt estimation process.

```{r}
start_time <- Sys.time()
```

Estimate Rt using a 7-day sliding window with Omicron-specific parameters.

```{r}
r_m0_1 <- sliding_window_Rt(
  sample0_median_cri_1,
  m0 = m0_1,
  mean_si = 2.9,
  std_si = 1.64
)
```

Record end time of Rt estimation process and print elapsed time.

```{r}
end_time <- Sys.time()
print(end_time - start_time)
```

Save Rt estimation results to an RDS file.

```{r}
saveRDS(r_m0_1, paste0(prefix, "_model_r_m0.rds"))
```

Record start time of the posterior extraction process.

```{r}
start_time <- Sys.time()
```

Extract 10 samples from the posterior distribution of 10,000 Rt time series.

```{r}
sample_r_m0_1_df <- posterior_distribution_extraction(
  sample0_median_cri_1,
  r_m0 = r_m0_1,
  n = 10
)
```

Record end time of posterior extraction process and print elapsed time.

```{r}
end_time <- Sys.time()
print(end_time - start_time)
```

Save extracted Rt samples to an RDS file.

```{r}
saveRDS(sample_r_m0_1_df, paste0(prefix, "_model_sample_r_m0_df.rds"))
```

### 3-Panel Plot of Case Counts and Rt Estimates

Define date range and x-axis breaks.

```{r}
start_date_3_panel_plot <- as.Date("2020-01-01")
end_date_3_panel_plot   <- as.Date("2022-07-31")
breaks <- seq(as.Date("2020-01-01"), as.Date("2022-07-01"), by = "3 months")
```

Helper function to set theme for plots:

```{r}
plot_set_theme <- function() {
  theme_classic() +
    theme(
    axis.text.x = element_text(size = 12),
    axis.text.y = element_text(size = 12)
    )
}
```

Plot 1: Observed Case Counts (grey points) and Deconvoluted Case Counts (black line)

```{r}
plot_case_counts_1 <- ggplot() +
  geom_point(
    data = MA_statewide_multiplier_1,
    aes(x = dates, y = I),
    shape = 3, color = "grey"
  ) +
  geom_line(
    data = sample0_median_cri_1,
    aes(x = dates, y = median),
    color = 'black'
  ) +
  scale_x_date(
    breaks = breaks,
    labels = date_format("%b\n%Y"),
    limits = c(start_date_3_panel_plot, end_date_3_panel_plot)
  ) +
  labs(
    y = "Case Counts",
    x = "Date"
  ) +
  plot_set_theme()
```

Plot 2: Estimated New Infections

```{r}
m0_median_cri_1 <- plot_infection_count(m0_1, MA_statewide_multiplier_1)  # Function to generate median and 95% CrI for estimated infections

plot_estimated_infections_1 <- ggplot(m0_median_cri_1) +
  geom_line(
    aes(x = dates, y = median),
    color = 'black'
  ) +
  geom_ribbon(
    aes(x = dates, ymin = lower, ymax = upper),
    linetype = 2,
    alpha = 0.2
  ) +
  scale_x_date(
    limits = c(start_date_3_panel_plot, end_date_3_panel_plot),
    breaks = breaks,
    labels = date_format("%b\n%Y")
  ) +
  scale_y_continuous(
    limits = c(0, 300000),
    breaks = seq(0, 300000, 50000),
    labels = scales::label_number(big.mark = "", decimal.mark = ".")
  ) +
  labs(
    y = "Estimated No.\nof Infections",
    x = "Estimated Date of Infection"
  ) +
  plot_set_theme()
```

Plot 3: Rt

```{r}
plot_Rt_1 <- ggplot(sample_r_m0_1_df, aes(x = dates, y = median)) +
  geom_line(
    color = "black"
  ) +
  geom_ribbon(
    aes(x = dates, ymin = lower, ymax = upper),
    alpha = 0.2
  ) +
  geom_hline(
    yintercept = 1,
    linetype = 2
  ) +
  scale_x_date(
    limits = c(start_date_3_panel_plot, end_date_3_panel_plot),
    breaks = breaks,
    labels = date_format("%b\n%Y")
  ) +
  scale_y_continuous(
    limits = c(0, 2)
  ) +
  labs(
    y = expression(R[t]),
    x = "Estimated Date of Infection"
  ) +
  plot_set_theme()
```

Display plots.

```{r}
grid::grid.newpage()
grid::grid.draw(rbind(
  ggplotGrob(plot_case_counts_1),
  ggplotGrob(plot_estimated_infections_1),
  ggplotGrob(plot_Rt_1)
))
```

Save plots as a TIFF file.

```{r}
tiff(
  filename = paste0(prefix, "_plot_3_panel_case_counts_Rt.tiff"),
  width = 10,
  height = 12,
  units = "in",
  res = 300
)
grid::grid.newpage()
grid::grid.draw(rbind(
  ggplotGrob(plot_case_counts_1),
  ggplotGrob(plot_estimated_infections_1),
  ggplotGrob(plot_Rt_1)
))
dev.off()
```

## Massachusetts Statewide (Multiplier = 4.7)

Set prefix for output filenames.

```{r}
prefix <- "MA_statewide_multiplier_2"
```

### Incidence Model

Display COVID-19 delay distribution.

```{r}
View(covid_delay_dist)
```

Record start time of incidence model fitting process.

```{r}
start_time <- Sys.time()
```

Fit incidence model using reported (imputed) case counts and COVID-19 delay distribution.

```{r}
MA_statewide_multiplier_2_model <- fit_incidence(
  reported = MA_statewide_multiplier_2$I,
  delay_dist = covid_delay_dist$case,
  dof_grid = seq(6, 40, 2)
)
```

Record end time of fitting process and print elapsed time.

```{r}
end_time <- Sys.time()
print(end_time - start_time)
```

Save fitted incidence model to an RDS file.

```{r}
saveRDS(MA_statewide_multiplier_2_model, paste0(prefix, "_model.rds"))
```

Save 'Isamps' matrix (fitted incidence samples) to a CSV file.

```{r}
write.csv(MA_statewide_multiplier_2_model$Isamps, paste0(prefix, "_model_Isamps.csv"), row.names = FALSE)
```

Extract median and 95% CrI from the deconvoluted samples.

```{r}
sample0_median_cri_2 <- deconvoluted_sample_median_cri(
  model = MA_statewide_multiplier_2_model,
  MA_statewide_multiplier_2
)
```

Simulate 10 hypothetical case time series using a scaled incidence model

```{r}
m0_2 <- multiplier_process(
  model = MA_statewide_multiplier_2_model,
  multiplier = 4.7,
  num_hypothetical_time_series = 10
)
```

### 7-Day Sliding Window Rt

Record start time of Rt estimation process.

```{r}
start_time <- Sys.time()
```

Estimate Rt using a 7-day sliding window with Omicron-specific parameters.

```{r}
r_m0_2 <- sliding_window_Rt(
  sample0_median_cri_2,
  m0 = m0_2,
  mean_si = 2.9,
  std_si = 1.64
)
```

Record end time of Rt estimation process and print elapsed time.

```{r}
end_time <- Sys.time()
print(end_time - start_time)
```

Save Rt estimation results to an RDS file.

```{r}
saveRDS(r_m0_2, paste0(prefix, "_model_r_m0.rds"))
```

Record start time of the posterior extraction process.

```{r}
start_time <- Sys.time()
```

Extract 10 samples from the posterior distribution of 10,000 Rt time series.

```{r}
sample_r_m0_2_df <- posterior_distribution_extraction(
  sample0_median_cri_2,
  r_m0 = r_m0_2,
  n = 10
)
```

Record end time of posterior extraction process and print elapsed time.

```{r}
end_time <- Sys.time()
print(end_time - start_time)
```

Save extracted Rt samples to an RDS file.

```{r}
saveRDS(sample_r_m0_2_df, paste0(prefix, "_model_sample_r_m0_df.rds"))
```

### 3-Panel Plot of Case Counts and Rt Estimates

Define date range and x-axis breaks.

```{r}
start_date_3_panel_plot <- as.Date("2020-01-01")
end_date_3_panel_plot   <- as.Date("2022-07-31")
breaks <- seq(as.Date("2020-01-01"), as.Date("2022-07-01"), by = "3 months")
```

Helper function to set theme for plots:

```{r}
plot_set_theme <- function() {
  theme_classic() +
    theme(
    axis.text.x = element_text(size = 12),
    axis.text.y = element_text(size = 12)
    )
}
```

Plot 1: Observed Case Counts (grey points) and Deconvoluted Case Counts (black line)

```{r}
plot_case_counts_2 <- ggplot() +
  geom_point(
    data = MA_statewide_multiplier_2,
    aes(x = dates, y = I),
    shape = 3, color = "grey"
  ) +
  geom_line(
    data = sample0_median_cri_2,
    aes(x = dates, y = median),
    color = 'black'
  ) +
  scale_x_date(
    breaks = breaks,
    labels = date_format("%b\n%Y"),
    limits = c(start_date_3_panel_plot, end_date_3_panel_plot)
  ) +
  labs(
    y = "Case Counts",
    x = "Date"
  ) +
  plot_set_theme()
```

Plot 2: Estimated New Infections

```{r}
m0_median_cri_2 <- plot_infection_count(m0_2, MA_statewide_multiplier_2)  # Function to generate median and 95% CrI for estimated infections

plot_estimated_infections_2 <- ggplot(m0_median_cri_2) +
  geom_line(
    aes(x = dates, y = median),
    color = 'black'
  ) +
  geom_ribbon(
    aes(x = dates, ymin = lower, ymax = upper),
    linetype = 2,
    alpha = 0.2
  ) +
  scale_x_date(
    limits = c(start_date_3_panel_plot, end_date_3_panel_plot),
    breaks = breaks,
    labels = date_format("%b\n%Y")
  ) +
  scale_y_continuous(
    limits = c(0, 300000),
    breaks = seq(0, 300000, 50000),
    labels = scales::label_number(big.mark = "", decimal.mark = ".")
  ) +
  labs(
    y = "Estimated No.\nof Infections",
    x = "Estimated Date of Infection"
  ) +
  plot_set_theme()
```

Plot 3: Rt

```{r}
plot_Rt_2 <- ggplot(sample_r_m0_2_df, aes(x = dates, y = median)) +
  geom_line(
    color = "black"
  ) +
  geom_ribbon(
    aes(x = dates, ymin = lower, ymax = upper),
    alpha = 0.2
  ) +
  geom_hline(
    yintercept = 1,
    linetype = 2
  ) +
  scale_x_date(
    limits = c(start_date_3_panel_plot, end_date_3_panel_plot),
    breaks = breaks,
    labels = date_format("%b\n%Y")
  ) +
  scale_y_continuous(
    limits = c(0, 2)
  ) +
  labs(
    y = expression(R[t]),
    x = "Estimated Date of Infection"
  ) +
  plot_set_theme()
```

Display plots.

```{r}
grid::grid.newpage()
grid::grid.draw(rbind(
  ggplotGrob(plot_case_counts_2),
  ggplotGrob(plot_estimated_infections_2),
  ggplotGrob(plot_Rt_2)
))
```

Save plots as a TIFF file.

```{r}
tiff(
  filename = paste0(prefix, "_plot_3_panel_case_counts_Rt.tiff"),
  width = 10,
  height = 12,
  units = "in",
  res = 300
)
grid::grid.newpage()
grid::grid.draw(rbind(
  ggplotGrob(plot_case_counts_2),
  ggplotGrob(plot_estimated_infections_2),
  ggplotGrob(plot_Rt_2)
))
dev.off()
```

## Creating an overlay for estimated new infections

Label dataset with corresponding infection multiplier.

```{r}
df_infections_multiplier_1 <- m0_median_cri_1 %>%
  mutate(source = "Multiplier = 3.4")

df_infections_multiplier_2 <- m0_median_cri_2 %>%
  mutate(source = "Multiplier = 4.7")
```

Combine datasets into a single dataframe.

```{r}
df_infections_multiplier_all <- bind_rows(df_infections_multiplier_1, df_infections_multiplier_2)
```

Plot overlay of estimated new infections.

```{r}
plot_estimated_infections_overlay <- ggplot(df_infections_multiplier_all) +
  geom_line(aes(x = dates, y = median, color = source), size = 0.6) +
  geom_ribbon(
    aes(x = dates, ymin = lower, ymax = upper, fill = source),
    alpha = 0.2
  ) +
  scale_x_date(
    limits = c(start_date_3_panel_plot, end_date_3_panel_plot),
    breaks = breaks,
    labels = date_format("%b\n%Y")
  ) +
  scale_y_continuous(
    limits = c(0, 300000),
    breaks = seq(0, 300000, 50000),
    labels = scales::label_number(big.mark = "", decimal.mark = ".")
  ) +
  scale_color_manual(
    values = c("Multiplier = 3.4" = "blue", "Multiplier = 4.7" = "red")
  ) +
  scale_fill_manual(
    values = c("Multiplier = 3.4" = "blue", "Multiplier = 4.7" = "red")
  ) +
  labs(
    y = "Estimated No.\nof Infections",
    x = "Estimated Date of Infection",
    color = "Multiplier",
    fill = "Multiplier"
  ) +
  plot_set_theme()
```

Display plot.

```{r}
plot_estimated_infections_overlay
```

Save plot as a TIFF file.

```{r}
tiff(
  filename = "MA_statewide_multiplier_estimated_infections_overlay.tiff",
  width = 8,
  height = 4,
  units = "in",
  res = 300
)

print(plot_estimated_infections_overlay)

dev.off()
```

## Creating an overlay for Rt estimates

Label dataset with the corresponding infection multiplier.

```{r}
df_rt_multiplier_1 <- sample_r_m0_1_df %>%
  mutate(source = "Multiplier = 3.4")

df_rt_multiplier_2 <- sample_r_m0_2_df %>%
  mutate(source = "Multiplier = 4.7")
```

Combine datasets into a single data frame.

```{r}
df_rt_multiplier_all <- bind_rows(df_rt_multiplier_1, df_rt_multiplier_2)
```

Plot overlay of Rt (median lines with 95% credible-interval ribbons).

```{r}
plot_Rt_overlay <- ggplot(df_rt_multiplier_all) +
  geom_line(aes(x = dates, y = median, color = source), size = 0.6) +
  geom_ribbon(
    aes(x = dates, ymin = lower, ymax = upper, fill = source),
    alpha = 0.2
  ) +
  geom_hline(yintercept = 1, linetype = 2) +
  scale_x_date(
    limits = c(start_date_3_panel_plot, end_date_3_panel_plot),
    breaks = breaks,
    labels = scales::date_format("%b\n%Y")
  ) +
  scale_y_continuous(limits = c(0, 2)) +
  scale_color_manual(
    values = c("Multiplier = 3.4" = "blue", "Multiplier = 4.7" = "red")
  ) +
  scale_fill_manual(
    values = c("Multiplier = 3.4" = "blue", "Multiplier = 4.7" = "red")
  ) +
  labs(
    y = expression(R[t]),
    x = "Estimated Date of Infection",
    color = "Multiplier",
    fill = "Multiplier"
  ) +
  plot_set_theme()
```

Display plot.

```{r}
plot_Rt_overlay
```

Save plot as a TIFF file.

```{r}
tiff(
  filename = "MA_statewide_multiplier_Rt_overlay.tiff",
  width = 8,
  height = 4,
  units = "in",
  res = 300
)

print(plot_Rt_overlay)

dev.off()
```

Save the two overlaid plots as a TIFF file.

```{r}
tiff(
  filename = "MA_statewide_multiplier_estimated_infections_Rt_overlay.tiff",
  width = 10,
  height = 8,
  units = "in",
  res = 300
)
grid::grid.newpage()
grid::grid.draw(rbind(
  ggplotGrob(plot_estimated_infections_overlay),
  ggplotGrob(plot_Rt_overlay)
))
dev.off()
```
